# Supplementary material for: Public Opinions Toward Diseases: Infodemiological Study on News Media Data
Source: J Med Internet Res. 2018 May 8;20(5):e10047. doi: 10.2196/10047 (PMC5964307; doi:10.2196/10047)
Supplement: Multimedia Appendix 1 [file jmir_v20i5e10047_app1.xlsx]

## Sheet: common_phewas_perc_std_short_ab
PheWAS Code	PheWAS Phenotype Name	Mean Coverage Percentage	RCV1 (1996/1997)					TRC2 (2008)					RC16 (2016)
			Number of Articles	Coverage Percentage	Sentiment Mean	Sentiment STD	Topic Term & Weight	Number of Articles	Coverage Percentage	Sentiment Mean	Sentiment STD	Topic Term & Weight	Number of Articles	Coverage Percentage	Sentiment Mean	Sentiment STD	Topic Term & Weight
195.1	Malignant neoplasm, other	34.0437	1101	31.314	-0.560581	0.3638	cancer 0.00223348836058 tobacco 0.00149724150488 health 0.001042058875 patient 0.00104117502523 drug 0.000943951550891 study 0.000941300001591 woman 0.000901526762087 smoking 0.000804303287744 disease 0.000712382912002 cigarette 0.000664655024598 risk 0.000635487982295 medical 0.000596598592558 case 0.000593947043257 doctor 0.000593063193491 research 0.000588643944657 trial 0.000554173803754 law …	3718	42.0826	-0.528375	0.347121	drug 0.00586686099286 cancer 0.00365932101526 study 0.00192469048003 fda 0.00152050218669 patient 0.00133419636269 profit 0.00127709960115 trial 0.0011281482132 risk 0.000853463735013 roche 0.000815096003144 sale 0.000800920916035 cancer drug 0.000741413961174 health 0.000736096121001 deal 0.000711543223238 treatment 0.000668692111946 novartis 0.000659849122217 approval 0.000647203690303 cell 0.0…	2768	28.7346	-0.486919	0.430145	cancer 0.00331622176413 drug 0.00249541518546 patient 0.00219100667949 study 0.00216259986081 health 0.00151804005429 woman 0.00130945493368 treatment 0.00123237989772 risk 0.00119088246822 researcher 0.000893132420701 medicine 0.000833284815282 disease 0.000725996745636 trial 0.000610532772634 billion 0.000578329965317 research 0.000561644929928 data 0.000554419929469 million 0.000543149355923 l…
136	Other infectious and parasitic diseases	20.316	783	22.2696	-0.11045	0.430273	aid 0.00167855257828 disease 0.0016064392591 infection 0.00132719193804 health 0.00132719193804 hiv 0.0013256576121 drug 0.0012182547963 virus 0.00121518614442 case 0.000892977697038 patient 0.0008530852226 infected 0.000816261400042 study 0.000688912347028 million 0.000684309369208 cause 0.000552357338374 blood 0.000549288686494 child 0.000547754360554 treatment 0.000507861886116 product 0.00048…	674	7.62875	-0.112365	0.409346	drug 0.0026560666895 virus 0.00177071112633 infection 0.00174520705661 case 0.00143551478143 health 0.00129159895943 patient 0.0011659003301 disease 0.0011549700145 h5n1 0.0010802795246 human 0.00105295373562 bird_flu 0.000978263245721 million 0.000952759176 poultry 0.000761478653094 bird 0.000739618021904 infected 0.000714113952184 study 0.000699540198057 death 0.000670392689805 risk 0.000623027…	2991	31.0495	-0.115039	0.419032	zika 0.00529886520107 case 0.00298217347829 virus 0.00296072914856 health 0.00267480915086 infection 0.00221938758207 microcephaly 0.00171818894847 outbreak 0.001530202387 brazil 0.00141267319498 first 0.00132019459115 mosquito 0.00129862409226 woman 0.00122654610468 study 0.00120033043545 cdc 0.00115756314354 disease 0.00111748936738 zika virus 0.00104906502401 drug 0.000915093470882 risk 0.0008…
481	Influenza	10.8519	47	1.33675	-0.113658	0.412802	vaccine 0.00256388342877 influenza 0.00194427826681 flu 0.00192291257158 virus 0.00151696436202 child 0.00138877019058 health 0.00128194171438 disease 0.00126057601914 drug 0.00108965045723 poultry 0.00106828476199 trial 0.000940090590548 million 0.000897359200068 china 0.000875993504829 type 0.000833262114349 strain 0.00074779933339 patient 0.000705067942911 cdc 0.000705067942911 case 0.00068370…	2096	23.7238	-0.400379	0.374703	bird_flu 0.00398131317725 virus 0.00271385392607 drug 0.00259754590066 h5n1 0.00221283473972 human 0.00178189859431 poultry 0.00175654940929 health 0.00163427686976 case 0.00158954301384 bird 0.00157015834294 outbreak 0.0013986785619 vaccine 0.00134201567773 strain 0.0011809737964 million 0.00108554157043 flu 0.00103335207185 china 0.000951340002654 chicken 0.000949848874123 pandemic 0.0009230085…	722	7.49507	-0.483078	0.35985	bird_flu 0.00422521573541 poultry 0.00361050552946 outbreak 0.0033420282796 bird 0.00274198896162 farm 0.00268037123215 virus 0.00247351171177 case 0.0024118939823 strain 0.00208473318056 health 0.00163286983108 china 0.00156098248003 human 0.0015243052601 h5n8 0.00138933309077 disease 0.00135852422604 ministry 0.00129690649656 million 0.00128810396378 south 0.00122355205671 spread 0.001167802682…
1005	Other symptoms	10.322	360	10.2389	-0.470839	0.420757	patient 0.00137767054792 drug 0.0011958460086 doctor 0.00116321083488 pain 0.00111192699045 health 0.000841521265312 study 0.00082520367845 medical 0.000822872594613 disease 0.000727298157278 death 0.000655034558318 woman 0.00057111554017 life 0.00057111554017 case 0.000566453372496 law 0.000557129037146 cancer 0.000519831695747 treatment 0.00050817627656 suicide 0.000494189773535 care 0.00048952…	760	8.60215	-0.437709	0.363038	drug 0.0065687894466 pain 0.00231600617602 fda 0.00181939666459 study 0.00171781744634 trial 0.00159592238445 patient 0.00147177000659 profit 0.00098644707497 sale 0.000821663009815 treatment 0.000805861798088 pain drug 0.000760715478867 risk 0.000738142319257 approval 0.000735885003296 cancer 0.000731370371374 merck 0.000726855739452 deal 0.000724598423491 glaxo 0.000623019205244 pct 0.000623019…	1168	12.125	-0.456001	0.423324	study 0.00236747647057 patient 0.00206674398013 zika 0.00184985883833 health 0.00183271671372 drug 0.00151260616938 pain 0.0013624262516 woman 0.00123907748538 virus 0.00107361871741 risk 0.000971138624635 researcher 0.000961076942799 treatment 0.000898843577368 disease 0.000832138353342 case 0.000790028351583 symptom 0.000727794986152 medical 0.000650655425408 doctor 0.00062717816779 mosquito 0.…
250	Diabetes mellitus	8.9782	158	4.49374	-0.11805	0.442511	diabetes 0.00256234417279 drug 0.00141407375511 disease 0.00120143108517 health 0.00118548288492 patient 0.000946259881239 woman 0.000935627747742 study 0.000930311680993 insulin 0.000855886746514 risk 0.000813358212526 gene 0.000749565411543 million 0.000637928009824 cell 0.000627295876327 research 0.000627295876327 medical 0.000627295876327 treatment 0.000590083409087 cause 0.000563503075345 ty…	927	10.4924	0.0426976	0.405862	drug 0.00638625468034 diabetes 0.0032524213334 study 0.0022337310891 fda 0.00141333551069 risk 0.00135112541943 trial 0.00116838327637 diabetes drug 0.00114894262286 patient 0.000983697067961 blood 0.000909822584596 approval 0.000830115905176 deal 0.000826227774473 cancer 0.000802898990252 health 0.000787346467439 profit 0.000752353291108 novartis 0.000744577029701 data 0.000732912637591 heart 0.…	1151	11.9485	-0.103174	0.453935	study 0.00314243448237 diabetes 0.00215132505742 risk 0.0020425088891 health 0.00199912947065 patient 0.00153555788873 drug 0.00135762874864 researcher 0.00134917343827 disease 0.00113852592325 woman 0.00113117347944 heart 0.000983021736765 blood 0.000980448381433 sugar 0.0007664922667 university 0.000735244380527 likely 0.000713187049111 obesity 0.000680468674178 data 0.000644441699532 cancer 0.…
278.1	Obesity	7.32846	119	3.38453	-0.102938	0.419368	diabetes 0.00145407678517 obesity 0.00141276778559 woman 0.00138798238584 drug 0.00128884078685 fat 0.00106577218913 study 0.00106577218913 health 0.00105751038921 risk 0.00100793958972 diet 0.000933583390477 disease 0.000917059790646 weight 0.000859227191236 obese 0.000809656391742 body 0.000784870991994 researcher 0.000727038392584 patient 0.000611373193764 exercise 0.000603111393848 heart 0.00…	618	6.99491	-0.0561396	0.372653	drug 0.00541128459582 obesity 0.00256781334364 study 0.00155507015793 fda 0.00154008874986 diabetes 0.00131536762877 health 0.00109963535253 risk 0.00106367997315 cancer 0.000889895639511 patient 0.000889895639511 glaxo 0.000889895639511 obesity drug 0.000877910513053 trial 0.000844951415294 sale 0.000794014627847 sanofi 0.000785025783003 researcher 0.000752066685244 mln 0.000752066685244 heart 0…	1118	11.6059	-0.155676	0.421542	study 0.00391975751271 risk 0.00224500064414 health 0.00206123922285 researcher 0.00176760986186 woman 0.00163878241043 obesity 0.00151967778553 diabetes 0.0012829269597 weight 0.00115555793225 child 0.000995617435945 university 0.000919779389066 patient 0.000915890258457 obese 0.000894986181433 sugar 0.000875540528387 disease 0.000858039440646 heart 0.00085755329932 food 0.000849288896775 likely…
296.2	Depression	7.20688	199	5.65984	-0.643738	0.350306	depression 0.00171697090186 drug 0.00133907300002 health 0.00112547853376 study 0.00111726336198 woman 0.00101868130063 patient 0.00100225095707 suicide 0.000821517177924 treatment 0.000788656490807 medical 0.00075579580369 doctor 0.000747580631911 problem 0.000657213742339 life 0.00064899857056 prozac 0.000575062024547 care 0.00054220133743 research 0.000533986165651 child 0.000501125478534 mill…	382	4.32371	-0.512234	0.349747	drug 0.00517991620526 depression 0.00165703431273 fda 0.00121920004311 study 0.00117204866023 patient 0.00112489727734 sale 0.0011181613655 pfizer 0.000969971305016 profit 0.000963235393175 health 0.000882404451091 risk 0.000781365773485 trial 0.000740950302442 warning 0.000666855272198 medicine 0.000660119360358 approval 0.000619703889315 researcher 0.000592760241954 treatment 0.000579288418273 …	1121	11.6371	-0.576407	0.36854	study 0.00381879981229 health 0.00276085308078 depression 0.00240566895166 researcher 0.00173561066952 woman 0.00156904680597 patient 0.00149755364079 risk 0.00145724366468 mental 0.0011575808234 child 0.00110814406025 university 0.00104729881329 likely 0.0010115522307 treatment 0.000981890172808 mental health 0.000902791351761 problem 0.000900509655 symptom 0.00089290399913 drug 0.00077121350521…
199	Neoplasm of uncertain behavior	7.10797	256	7.281	-0.184613	0.467262	cancer 0.00353713520346 patient 0.00158463657115 cell 0.00151861004735 study 0.00134882755758 drug 0.00122620687053 tumour 0.00118376124809 woman 0.00114603180592 treatment 0.00112245090456 gene 0.00103284347941 tumor 0.000863060989643 researcher 0.000830047727744 research 0.000754588843404 disease 0.000726291761776 breast_cancer 0.000726291761776 trial 0.000580090173367 risk 0.000532928370654 un…	573	6.48557	-0.252135	0.466344	cancer 0.00377991264872 drug 0.00352806197679 patient 0.00234630113161 study 0.00172420844625 tumor 0.00163595308259 cell 0.00121620196271 treatment 0.00109565805136 trial 0.000942825592333 breast_cancer 0.000861027938204 researcher 0.000858875368359 risk 0.000755552015774 lung 0.000729721177628 woman 0.000714653188709 fda 0.000658686372726 lung cancer 0.000619940115507 roche 0.000563973299524 ge…	728	7.55735	-0.241565	0.507303	cancer 0.00494693895668 patient 0.00319217012084 study 0.00291031222605 drug 0.00283041549996 treatment 0.00187387414046 woman 0.00171038176579 tumor 0.0015298743476 risk 0.00122582291778 researcher 0.00121990464178 trial 0.000958760713004 health 0.000838915623879 breast_cancer 0.000815982304355 data 0.000814502735353 lung 0.000786390924324 men 0.000781952217319 medicine 0.000776033941313 cell 0.…
783	Fever of unknown origin	6.44205	217	6.17179	-0.307737	0.406445	fever 0.00186924869657 disease 0.00180197496456 health 0.00146560630451 case 0.00126859037505 outbreak 0.00112923764446 virus 0.000797674250979 dengue 0.000792868984407 hospital 0.000764037384974 child 0.000677542586675 patient 0.000634295187526 drug 0.000619879387809 medical 0.000619879387809 million 0.000610268854665 cause 0.00060065832152 doctor 0.000567021455515 infection 0.000552605655799 so…	190	2.15054	-0.227025	0.416147	virus 0.00157404309697 health 0.00154662074337 fever 0.00151919838976 drug 0.00138208662173 case 0.00130530403163 disease 0.00119561461721 human 0.00108592520279 bird_flu 0.00106947179062 h5n1 0.000992689200529 outbreak 0.000833639549615 died 0.000828155078894 million 0.000822670608173 vaccine 0.000817186137452 patient 0.000800732725288 poultry 0.000674589898702 death 0.000647167545096 bird 0.000…	1060	11.0038	-0.348085	0.396505	zika 0.00770126485912 case 0.00432644236228 virus 0.00396828226307 health 0.00310496833327 microcephaly 0.00254990245211 outbreak 0.00233763911613 brazil 0.00228663009741 mosquito 0.00216541511743 infection 0.00197838204877 first 0.0019026912468 cdc 0.00171510969407 zika virus 0.00153685237058 woman 0.00128180727696 disease 0.00127467698402 fever 0.00121544070421 vaccine 0.00111451963491 territor…
411.2	Myocardial infarction	5.17067	190	5.40387	-0.530467	0.374028	heart 0.00216677938929 study 0.00212920518023 patient 0.00199769544851 heart_attack 0.0019726459758 drug 0.00143408231257 disease 0.00122116179454 risk 0.00119611232184 blood 0.00113348864006 death 0.00112096390371 health 0.000976929435635 hospital 0.000864206808447 stroke 0.000807845494852 medical 0.000770271285789 researcher 0.000745221813081 woman 0.000738959444904 heart disease 0.000720172340…	329	3.72383	-0.546925	0.31691	drug 0.00367464643186 study 0.00261515446572 patient 0.00223090209772 heart_attack 0.00200333516133 risk 0.00199214334479 heart 0.00144001372863 blood 0.00110425923232 trial 0.00100353288342 researcher 0.000966226828276 cancer 0.000794618974606 fda 0.000775965947033 stroke 0.000697623231227 medicine 0.000693892625712 level 0.000678970203654 stent 0.00066777838711 data 0.000660317176081 health 0.0…	615	6.3843	-0.50882	0.366852	study 0.0035184573386 risk 0.00283510980508 patient 0.00272382674619 heart 0.0023917163673 heart_attack 0.0021013371355 health 0.00181878249378 researcher 0.00154144424545 drug 0.00154057484655 stroke 0.00146145954687 disease 0.00126323659822 blood 0.00119368468641 woman 0.000986767748778 data 0.00087374589209 heart disease 0.000863313105319 cholesterol 0.000842447531777 likely 0.000838100537289 …
172.11	Melanomas of skin	4.884	163	4.63595	-0.61202	0.323878	woman 0.00384651993528 cancer 0.00284429712827 breast_cancer 0.00267632682542 study 0.00160691589727 risk 0.00147813866508 health 0.000968628746438 disease 0.000918237655582 gene 0.000918237655582 patient 0.000912638645487 researcher 0.000839851514252 drug 0.000834252504157 research 0.000828653494062 treatment 0.000722272302257 breast 0.000705475271972 institute 0.000671881211402 cell 0.000621490…	574	6.49689	-0.596399	0.324167	drug 0.0048574830003 cancer 0.00415332698797 breast_cancer 0.00338054560156 study 0.00244962748357 woman 0.00214528886807 patient 0.00157241618007 fda 0.00137847490549 risk 0.00127702870032 profit 0.00116663135941 roche 0.000844390472411 pct 0.000793667369828 tumor 0.000775765098328 trial 0.000766813962578 avastin 0.000763830250662 health 0.000733993131495 researcher 0.000692221164662 sale 0.0006…	339	3.51915	-0.544046	0.409222	woman 0.00485107714778 cancer 0.00375688570309 study 0.00296111010696 breast_cancer 0.00287740810066 drug 0.00252197784202 patient 0.00221385741303 treatment 0.00172984146355 risk 0.00163764794936 health 0.00126159545729 researcher 0.00124461244151 breast 0.000946196592964 likely 0.000845511570893 tumor 0.000792136378469 therapy 0.000780005652918 result 0.000738761186045 data 0.000704795154503 me…
401	Hypertension	4.51763	130	3.69738	-0.336323	0.402247	study 0.00174595119937 drug 0.00161694002701 risk 0.00138471991674 health 0.00127291023403 heart 0.00112669757201 blood 0.00110949608236 woman 0.00108369384789 patient 0.00104929086859 disease 0.00104069012376 high_blood_pressure 0.000971884165169 food 0.000920279696222 death 0.000894477461748 diet 0.000834272247977 hypertension 0.000765466289381 researcher 0.000739664054907 pressure 0.0007224625…	281	3.18053	-0.159442	0.381969	drug 0.00437638006784 study 0.0021455075235 blood 0.00120649229438 patient 0.00117234628605 heart 0.00110974527078 high_blood_pressure 0.00097885223884 risk 0.000973161237451 diabetes 0.000882105215234 hypertension 0.000853650208291 treatment 0.000768285187462 disease 0.000745521181907 cancer 0.000745521181907 pfizer 0.000705684172187 researcher 0.000671538163855 product 0.000660156161078 patent …	643	6.67497	-0.326813	0.400335	study 0.00404899579848 risk 0.0030748773504 health 0.00215637466146 patient 0.0020080659704 heart 0.00192127167961 researcher 0.00175948038028 blood 0.0015328040286 woman 0.00129264506865 disease 0.00128758909055 stroke 0.00107945132526 diabetes 0.000982545078258 factor 0.000968219806963 high_blood_pressure 0.000960635839806 likely 0.000926086656094 university 0.000921873341007 pressure 0.0009126…
687.1	Rash and other nonspecific skin eruption	4.2506	71	2.01934	-0.396891	0.384494	health 0.00142303042515 disease 0.00117116663308 case 0.00100745516825 study 0.00094448922023 patient 0.000818557324199 drug 0.000805964134596 cause 0.000768184565787 dengue 0.000692625428168 illness 0.000680032238565 outbreak 0.000566693532138 rash 0.000554100342535 child 0.000541507152932 cancer 0.000541507152932 arsenic 0.000516320773726 fever 0.000503727584123 water 0.000478541204916 american…	87	0.98472	-0.344513	0.447675	drug 0.00426115543271 patient 0.00206252486546 mexico 0.00130870867098 police 0.00122495131604 cartel 0.0012040119773 gang 0.000879452226899 study 0.000858512888163 cancer 0.000785225202588 trial 0.000764285863852 disease 0.000743346525117 city 0.000638649831438 child 0.000638649831438 mexican 0.00062818016207 killed 0.000554892476496 tijuana 0.000554892476496 calderon 0.000523483468392 united 0.…	939	9.74774	-0.631746	0.382808	zika 0.00975624881734 case 0.00524663727044 virus 0.00463523189676 microcephaly 0.00343547804904 health 0.00314925446708 brazil 0.00285349009905 outbreak 0.00254102935541 infection 0.00243846590521 first 0.0023788359923 cdc 0.00222618341525 mosquito 0.00213793114415 zika virus 0.00191610786813 territory 0.00150823926383 woman 0.00143668336834 case microcephaly 0.00140806101015 transmitted 0.00139…
716.9	Arthropathy NOS	4.22167	56	1.59272	-0.0574308	0.417869	drug 0.00154770296362 disease 0.00147108400503 woman 0.00127187471268 arthritis 0.00101137025346 implant 0.000858132336265 trial 0.000858132336265 patient 0.000842808544546 rheumatoid_arthritis 0.000812160961108 food 0.00078151337767 study 0.000766189585951 treatment 0.000750865794232 product 0.000735542002513 health 0.000658923043918 case 0.000643599252199 cancer 0.000643599252199 risk 0.0006282…	693	7.8438	0.116783	0.441435	drug 0.00776432552058 fda 0.00246653334611 arthritis 0.00220380736313 profit 0.0021110805456 study 0.00171544612417 roche 0.00160417394315 sale 0.00145890192903 arthritis drug 0.00131672080883 trial 0.00124253935481 patient 0.00112508538594 deal 0.000995267841412 data 0.000955086220486 risk 0.000942722644816 abbott 0.000939631750899 cancer 0.000939631750899 approval 0.000921086387394 rheumatoid_a…	311	3.22849	0.120912	0.495562	drug 0.00430188029905 study 0.00191848767021 patient 0.00170263893941 billion 0.00129056408971 sale 0.00117131898669 risk 0.00114867751143 medicine 0.00113056433122 disease 0.00111094171933 rheumatoid_arthritis 0.000949432529158 health 0.000899621283591 arthritis 0.0008799986717 treatment 0.000870942081597 biosimilar 0.000866413786545 market 0.000729055503312 cancer 0.000726036639945 humira 0.000…
348	Other conditions of brain	4.14383	414	11.7747	-0.497465	0.379771	disease 0.00334587083934 bse 0.00287571436397 cow 0.002510544286 british 0.00229828917818 beef 0.00220471434571 britain 0.00192627216126 mad 0.00177335719111 mad cow 0.00176422793916 cattle 0.0015953367781 ban 0.00154512589238 cow disease 0.0014880680677 european 0.0014880680677 mad cow disease 0.00148350344173 commission 0.00143329255601 animal 0.00117767350143 human 0.0011662619365 minister 0.0…	14	0.158461	-0.240343	0.422508	disease 0.00502556104324 cattle 0.00441902781388 bse 0.00389914218872 human 0.00268607573001 cow 0.00251278052162 animal 0.00242613291742 case 0.00225283770904 scrapie 0.00199289489646 infected 0.00181959968807 sheep 0.00164630447968 vcjd 0.00164630447968 mad cow 0.00164630447968 brain 0.00164630447968 encephalopathy 0.00164630447968 mad cow disease 0.00164630447968 cow disease 0.00164630447968 f…	48	0.498287	-0.407147	0.4752	brain 0.00488970722726 study 0.00256069455791 cte 0.00218268726603 concussion 0.00197539294468 nfl 0.00176809862332 disease 0.00162177322001 risk 0.00154861051836 former 0.00137789754783 injury 0.00136570376422 health 0.00123157214452 case 0.00118279701008 traumatic 0.00113402187565 researcher 0.00113402187565 league 0.00109744052482 head 0.0010730529576 encephalopathy 0.000951115121511 damage 0.…
70	Viral hepatitis	3.71658	112	3.18544	-0.0936438	0.433531	hepatitis 0.00270711584737 virus 0.00174458576831 blood 0.0013492609144 disease 0.00123753867308 vaccine 0.00121175661739 health 0.00118597456171 drug 0.00116878652458 food 0.00115159848745 strawberry 0.00112581643176 school 0.00102268820901 patient 0.000825025782056 case 0.000825025782056 michigan 0.000773461670677 million 0.000747679614988 hiv 0.000721897559299 product 0.000713303540736 departm…	434	4.91228	0.154281	0.390743	drug 0.00774072504993 hepatitis 0.00372208436725 profit 0.00242086788114 fda 0.00236034618411 trial 0.00214852024451 study 0.00203352902015 vertex 0.00143436421957 hepatitis drug 0.00142831204987 patient 0.00138594686195 cancer 0.00137384252254 sale 0.00124069478908 data 0.00120438177086 merck 0.00118017309205 result 0.00116806875265 buy 0.00115596441324 glaxo 0.00113780790413 mln 0.0010954427162…	294	3.05201	0.00258544	0.518125	drug 0.00465791211265 hepatitis 0.00219084574592 patient 0.00173489252937 health 0.0014946184277 treatment 0.00122407357307 price 0.00115596437889 vaccine 0.00100082676994 hiv 0.00100082676994 medicine 0.000974339861095 infection 0.000972447939035 cancer 0.000964880250793 gilead 0.000938393341948 study 0.000902446822801 death 0.000813526485963 market 0.000788931499178 disease 0.000785147655057 ri…
349	Other and unspecified disorders of the nervous system	3.20429	53	1.50739	-0.392085	0.449153	disease 0.00214904931886 drug 0.00162089313033 brain 0.00127485976543 cow 0.0012384352007 animal 0.00118379835361 fda 0.00101988781234 patient 0.00100167552998 cell 0.000983463247614 mad cow 0.000855977271072 mad 0.000855977271072 human 0.000819552706345 mad cow disease 0.000801340423982 cow disease 0.000801340423982 case 0.000783128141619 protein 0.000728491294529 study 0.000728491294529 bse 0.0…	31	0.350877	-0.265312	0.492327	drug 0.00420271940667 patient 0.00266996291718 cell 0.00262051915946 pml 0.00168108776267 fda 0.00163164400494 gene 0.00158220024722 cancer 0.00143386897404 roche 0.00138442521632 disease 0.00138442521632 lung 0.00133498145859 myfortic 0.00128553770087 novartis 0.00123609394314 brain 0.00123609394314 treatment 0.00123609394314 cellcept 0.00123609394314 study 0.00118665018541 lung cancer 0.0011372…	747	7.75459	-0.277836	0.43813	zika 0.0114413982043 case 0.0063621093047 virus 0.00513428120063 microcephaly 0.00420341152239 health 0.00341652168696 brazil 0.00321454996301 outbreak 0.00297758313836 first 0.00280060791489 infection 0.0026936228928 cdc 0.00260463535105 zika virus 0.0022856800048 mosquito 0.0020867078609 territory 0.00181274621553 case microcephaly 0.00180774691543 confirmed 0.00163677085208 active 0.0016297718…
495	Asthma	3.1729	112	3.18544	-0.109111	0.446882	asthma 0.00232292533731 drug 0.00158733231383 study 0.00116146266865 child 0.00113242610194 health 0.0010066009795 patient 0.000938848990495 allergy 0.000793666156914 treatment 0.000600089045471 government 0.000590410189899 gulf 0.000590410189899 medical 0.000580731334327 million 0.000571052478755 tobacco 0.000551694767611 first 0.000542015912039 disease 0.000532337056466 research 0.0005323370564…	322	3.6446	-0.0278592	0.400964	drug 0.00758462896572 asthma 0.0034890494292 fda 0.00209583175696 study 0.00165744861009 cancer 0.00151332264399 asthma drug 0.00120104971745 profit 0.0011770287231 risk 0.00115901297734 novartis 0.00112898673441 sale 0.00111697623723 astrazeneca 0.00110496574006 deal 0.00105091850277 pharma 0.000996871265486 trial 0.000954834525375 glaxo 0.000948829276788 vaccine 0.000942824028201 panel 0.000858…	259	2.68867	-0.0480426	0.444239	asthma 0.00256226134709 study 0.00254266129506 drug 0.00210967832751 health 0.00161611338096 child 0.00143971291269 patient 0.00143793108978 researcher 0.000955057080697 treatment 0.000914075153727 medicine 0.000898038747521 risk 0.000808947601934 care 0.000744801977111 allergy 0.000712729164699 likely 0.000678874529376 woman 0.000643238071141 data 0.000612947081641 billion 0.000596910675436 hosp…
345.3	Convulsions	2.59151	78	2.21843	-0.241784	0.497357	drug 0.00235596036938 seizure 0.000967626580281 doctor 0.000946591219841 medical 0.000841414417636 patient 0.000778308336313 marijuana 0.000715202254991 study 0.000673131534109 health 0.000673131534109 fda 0.000652096173668 child 0.000652096173668 brain 0.000631060813227 treatment 0.000610025452786 approval 0.000525884011023 government 0.000525884011023 risk 0.000504848650582 epilepsy 0.000504848…	246	2.78438	-0.186958	0.423755	drug 0.00348947449408 seizure 0.00147421610916 kennedy 0.00109697562332 child 0.000838863711947 fda 0.000719735137469 medicine 0.000645279778421 police 0.000640316087818 patient 0.000570824419372 mexico 0.000560897038166 government 0.000560897038166 president 0.00053607858515 million 0.000531114894546 health 0.000526151203943 cartel 0.000526151203943 cocaine 0.000496369060324 united 0.00049636906…	267	2.77172	-0.299791	0.460737	drug 0.00258688730234 study 0.00208271437103 health 0.00150351570589 patient 0.00143449203077 child 0.00140748276659 zika 0.00129044262182 case 0.00129044262182 baby 0.00115539630093 seizure 0.00108937365516 microcephaly 0.0008312851308 woman 0.0008312851308 medicine 0.000825283072094 birth 0.000804275866622 researcher 0.000768263514385 mother 0.000732251162149 medical 0.000732251162149 risk 0.00…
344	Other paralytic syndromes	2.56812	72	2.04778	-0.331984	0.434471	health 0.0014721109822 strike 0.00103546789426 doctor 0.00103546789426 child 0.000985565827064 government 0.000960614793468 hospital 0.00094813927667 disease 0.000935663759871 nurse 0.000698628940704 million 0.000623775839914 food 0.000573873772721 worker 0.000561398255923 public 0.000548922739124 police 0.000548922739124 polio 0.000523971705528 minister 0.000523971705528 kevorkian 0.000511496188…	21	0.237691	-0.0729037	0.356616	drug 0.00196159405327 patient 0.00192718012251 disease 0.00147979902264 cell 0.00144538509189 treatment 0.000963590061257 schering plough 0.000963590061257 plough 0.000963590061257 schering 0.000963590061257 child 0.000963590061257 brain 0.000963590061257 market 0.000894762199738 paralysis 0.000860348268979 researcher 0.000860348268979 bridion 0.00082593433822 health 0.000791520407461 cause 0.000…	522	5.41887	-0.127444	0.427141	zika 0.0114327243978 case 0.00640092565332 virus 0.00497415129573 microcephaly 0.00425870527948 health 0.00351134728264 brazil 0.00308105025416 outbreak 0.00295752000675 first 0.00284119569044 infection 0.00278869533529 cdc 0.0026044293829 zika virus 0.00229766260184 mosquito 0.00205266094447 territory 0.00183545359277 case microcephaly 0.00180457103092 confirmed 0.00163265810328 active 0.0016130…
1002	Symptoms concerning nutrition, metabolism, and development	2.44037	84	2.38908	-0.229382	0.396954	drug 0.00254674773431 diet 0.00136514856028 fat 0.00121601468395 patient 0.00098657795113 study 0.000952162441207 weight_loss 0.00087185958472 body 0.000814500401514 food 0.000791556728232 obesity 0.000780084891591 woman 0.000757141218309 cancer 0.000745669381668 researcher 0.000722725708386 weight 0.000711253871745 disease 0.000711253871745 fda 0.000630951015258 calorie 0.000596535505334 diabete…	134	1.51669	-0.234978	0.379826	drug 0.00544870491603 study 0.00191111291831 patient 0.00172406782418 weight_loss 0.00169967063799 trial 0.00127678607734 obesity 0.00121172691416 health 0.00106534379702 diabetes 0.00104094661082 profit 0.000959622656854 merck 0.000862033912089 result 0.000845769121295 fda 0.000805107144309 effect 0.000805107144309 byetta 0.000723783190339 sale 0.000715650794942 risk 0.00069125360875 heart 0.000…	329	3.41534	-0.238893	0.407918	study 0.00391783868881 patient 0.00214228850678 surgery 0.00201258836754 risk 0.00199320788696 health 0.0017159179341 researcher 0.00170995470931 weight 0.00170399148452 weight_loss 0.00154447522131 woman 0.00119860818333 diabetes 0.00110021497425 obesity 0.00101225740856 disease 0.00100033095898 diet 0.000998840152778 university 0.000925790649067 obese 0.000851250339158 blood 0.000766274385862 l…
185	Cancer of prostate	2.33702	73	2.07622	-0.642752	0.310246	cancer 0.00249984453703 prostate_cancer 0.00230085193707 patient 0.00169143709968 men 0.00133076301225 study 0.00113177041229 drug 0.0010447111498 death 0.00103227411231 gene 0.000970088924818 treatment 0.000932777812325 doctor 0.000895466699832 disease 0.000833281512344 researcher 0.000758659287358 american 0.000721348174865 cell 0.000721348174865 law 0.000708911137367 breast_cancer 0.0006342889…	292	3.30504	-0.587116	0.298789	drug 0.00499896450021 prostate_cancer 0.00358497168444 cancer 0.00274228909726 study 0.00252090638368 approval 0.0017782030865 men 0.00156396175078 deal 0.00117118596862 trial 0.00102835841147 pct 0.00101407565576 gtx 0.000964086010755 delay 0.00092123774361 sale 0.000899813610038 wyeth 0.000878389476466 prostate_cancer drug 0.000871248098608 patent 0.000814117075749 risk 0.000814117075749 medici…	157	1.62981	-0.601951	0.360802	men 0.00391477442508 cancer 0.00385440781868 prostate_cancer 0.00304851362323 study 0.00300927532907 treatment 0.0021550878485 risk 0.00205246461762 patient 0.0018683464681 drug 0.00161782505154 researcher 0.00118922214609 health 0.00108056225457 tumor 0.000983975684331 likely 0.000950774050811 screening 0.00088135245345 test 0.000781747552889 medivation 0.000766655901289 therapy 0.00076363757096…
285	Other anemias	2.29495	19	0.540387	-0.186837	0.488585	gene 0.00149576200765 blood 0.00149576200765 health 0.00149576200765 disease 0.00128801728436 genetic 0.00108027256108 child 0.00103872361642 cell 0.00103872361642 iron 0.000997174671763 test 0.00091407678245 cancer 0.000830978893136 cause 0.000706332059166 anaemia 0.000664783114509 use 0.000623234169852 deficiency 0.000581685225195 million 0.000581685225195 medical 0.000540136280538 case 0.00054…	500	5.65931	-0.108845	0.39889	drug 0.00835131314634 fda 0.00312941745406 anemia 0.00234822557845 amgen 0.00233427572353 cancer 0.00208782828659 anemia drug 0.00179023138159 patient 0.00174373186519 trial 0.00148333457332 study 0.00124153708801 profit 0.00123223718473 sale 0.00121363737817 glaxo 0.00107413882896 roche 0.00106948887732 panel 0.000985789747787 risk 0.000878840860055 schering 0.000860241053493 pharma 0.0008555911…	66	0.685145	-0.0738896	0.438242	study 0.00270679551989 disease 0.00228980269655 health 0.00191670385462 patient 0.00185086288252 anemia 0.00162407731193 drug 0.0016094459848 risk 0.00152165802199 celiac 0.00143387005918 celiac disease 0.00132413510567 child 0.00128024112427 treatment 0.00125829413357 researcher 0.00114855918006 cancer 0.00108271820796 blood 0.00103882422655 symptom 0.000972983254446 testosterone 0.0009729832544…
339	Other headache syndromes	2.23108	114	3.24232	-0.27781	0.431204	health 0.0012431684376 disease 0.00115716307399 headache 0.000985152346774 dengue 0.000946058999679 drug 0.000922602991423 fever 0.000828778958397 case 0.000789685611303 cause 0.000625493553507 study 0.000602037545251 mosquito 0.000578581536994 death 0.000578581536994 patient 0.000555125528738 hospital 0.0005394881899 problem 0.000516032181643 product 0.000484757503968 doctor 0.00046912016513 blo…	49	0.554612	-0.340535	0.470488	drug 0.00262879542061 patient 0.00239547038328 study 0.00132217521155 treatment 0.00113551518168 trial 0.00108885017422 effect 0.000855525136884 disease 0.000762195121951 headache 0.000746640119462 woman 0.000699975111996 cause 0.000684420109507 side effect 0.000684420109507 side 0.000684420109507 virus 0.000684420109507 result 0.000668865107018 fever 0.00065331010453 risk 0.000622200099552 healt…	279	2.89629	-0.297383	0.473549	study 0.00213501229018 patient 0.00161893948951 health 0.00155012978275 drug 0.00144118108039 concussion 0.00140104208478 treatment 0.00116594225336 symptom 0.00109713254661 migraine 0.000948044848638 headache 0.000890703426341 woman 0.000856298572963 researcher 0.000844830288504 disease 0.000758818155059 medicine 0.000667071879384 school 0.000626932883777 research 0.000626932883777 pain 0.000615…
204	Leukemia	2.14899	52	1.47895	-0.105893	0.472436	cancer 0.00228018791894 leukaemia 0.00147425943035 study 0.00141528905313 plant 0.00139563226073 child 0.00135631867592 cell 0.0012776915063 patient 0.00104180999744 case 0.000904212450612 power 0.000864898865803 nuclear 0.000845242073398 radiation 0.000825585280994 research 0.000786271696185 drug 0.000727301318971 risk 0.000648674149352 cause 0.000648674149352 disease 0.000589703772138 scientist…	272	3.07866	0.101524	0.438161	drug 0.00549241285305 cancer 0.00254575340269 fda 0.00226511916932 roche 0.00164371479544 profit 0.00163703302798 study 0.00163035126052 patient 0.00147667060891 leukemia 0.00131630818984 leukaemia 0.00122944521285 deal 0.00108912809616 cell 0.00106908279378 treatment 0.0010490374914 novartis 0.00103567395647 trial 0.000995583351708 risk 0.000982219816786 mabthera 0.000881993304869 approval 0.000…	182	1.88934	-0.0903484	0.546357	drug 0.0043973213189 cancer 0.00429905715535 patient 0.00350803063877 cell 0.00222813990852 treatment 0.00212004932861 therapy 0.00174664550712 novartis 0.00154520397184 trial 0.0012037360035 study 0.00118899637897 blood 0.00103423032137 leukemia 0.000994924655953 medicine 0.000926139741467 billion 0.000918769929201 health 0.000908943512846 approval 0.000891747284224 price 0.000877007659692 car 0…
743.1	Osteoporosis	2.03444	55	1.56428	-0.0142348	0.457188	woman 0.00368681624607 bone 0.00264848840534 drug 0.00203151099273 osteoporosis 0.00174559463079 study 0.00159511233503 risk 0.00153491941673 disease 0.00109852075903 food 0.00106842429988 hormone 0.00106842429988 therapy 0.00100823138158 fracture 0.000887845544972 health 0.00085774908582 breast_cancer 0.000827652626668 treatment 0.000722315019638 hrt 0.000692218560486 medical 0.000677170330911 r…	357	4.04075	0.0897679	0.396204	drug 0.0102400416897 osteoporosis 0.00314627235124 study 0.00253395433671 approval 0.00199980457936 osteoporosis drug 0.00196072045077 fda 0.00184346806501 profit 0.00149822492916 pct 0.00147216884344 deal 0.0013809725434 amgen 0.00129629026479 data 0.0012767482005 cancer 0.00111389766472 pfizer 0.00107481353614 delay 0.00106178549327 risk 0.00106178549327 japan 0.00104224342898 merck 0.001022701…	48	0.498287	-0.0523138	0.36858	study 0.00326402133631 woman 0.00305468980168 bone 0.00207780930672 osteoporosis 0.00196151400971 health 0.00196151400971 risk 0.00184521871269 drug 0.00174442945527 patient 0.00161262811865 disease 0.00140329658402 fracture 0.00135677846521 researcher 0.00117070598998 treatment 0.00112418787118 menopause 0.00112418787118 celiac 0.00100789257416 problem 0.000984633514754 medical 0.00096137445535 …
345	Epilepsy, recurrent seizures, convulsions	2.00421	31	0.881684	-0.173863	0.499897	drug 0.00217715136931 epilepsy 0.0016424124365 patient 0.00145143424621 disease 0.00145143424621 doctor 0.00137504297009 brain 0.0011840647798 marijuana 0.0011840647798 treatment 0.0011840647798 medical 0.00114586914174 health 0.000954890951453 blood 0.000954890951453 cjd 0.000916695313395 human 0.000725717123105 california 0.000649325846988 measure 0.000649325846988 government 0.00061113020893 r…	324	3.66723	-0.150354	0.505171	drug 0.0095531608593 epilepsy 0.00336841516765 epilepsy drug 0.00269752749941 fda 0.00190783680657 profit 0.00162131186493 study 0.00156540455924 generic 0.00146756677429 sale 0.00135575216291 deal 0.00135575216291 pfizer 0.00129285644402 pct 0.00127887961759 novartis 0.00125092596475 health 0.00119501865906 warning 0.00116706500622 trial 0.00114609976659 q4 0.00106223880806 ucb 0.00104826198163 …	141	1.46372	0.0476587	0.464252	drug 0.0036924197768 patient 0.00192899956949 marijuana 0.00181723350002 medical 0.00176755969136 study 0.00164337516972 epilepsy 0.00151505116402 health 0.00142812199887 cannabis 0.00141984303076 child 0.00108454482233 medicine 0.000939662880419 price 0.000910686492036 million 0.000873431135543 use 0.000836175779051 treatment 0.000811338874723 seizure 0.000769944034176 case 0.000736828161738 fir…
428	Congestive heart failure; nonhypertensive	1.88584	35	0.995449	-0.5497	0.330642	patient 0.00242862539802 drug 0.00183496141184 heart 0.00172702250526 disease 0.00161908359868 study 0.00159209887204 heart_failure 0.00145717523881 health 0.00105240433914 medical 0.00097145015921 death 0.00091748070592 researcher 0.000836526525986 research 0.000728587619407 result 0.000728587619407 treatment 0.000728587619407 cell 0.000701602892763 risk 0.000674618166118 hospital 0.000674618166…	145	1.6412	-0.504925	0.321385	drug 0.0037500997367 study 0.0034309423123 heart_failure 0.00229109436801 heart 0.0020745232586 patient 0.00169837343698 blood 0.00148180232757 risk 0.00128802817704 researcher 0.00108285554707 health 0.00106005858818 bln 0.000832088999327 cholesterol 0.000809292040442 rise 0.000809292040442 deal 0.000786495081556 high_blood_pressure 0.000740901163785 profit 0.000718104204899 disease 0.0007181042…	291	3.02087	-0.539607	0.362517	patient 0.0034518206788 study 0.00296512841929 heart 0.00261817948183 risk 0.00199656263553 drug 0.00195801275359 heart_failure 0.00183272563728 health 0.00138940199496 researcher 0.00135085211302 blood 0.00127375234913 hospital 0.00106172799846 disease 0.000989446969819 care 0.000902709735451 stroke 0.000878616059238 diabetes 0.000868978588753 data 0.000854522383025 medicine 0.000777422619143 tr…
789	Nausea and vomiting	1.77158	94	2.67349	-0.339492	0.358671	health 0.00145709190553 case 0.00110912965943 drug 0.000935148536384 patient 0.000880779435431 child 0.000761167413336 school 0.000728545952764 vomiting 0.000685050672002 disease 0.000685050672002 suit 0.000652429211431 study 0.000652429211431 food 0.00064155539124 general 0.00063068157105 court 0.000608933930669 first 0.000608933930669 virus 0.000598060110478 attorney general 0.000587186290288 a…	38	0.430108	-0.263457	0.347672	drug 0.00346307079375 patient 0.00165491878639 health 0.00110327919093 treatment 0.000919399325774 disease 0.000919399325774 fever 0.000919399325774 case 0.000858106037389 died 0.000858106037389 fda 0.000858106037389 treanda 0.000858106037389 vomiting 0.000858106037389 cause 0.000796812749004 agency 0.000766166104812 child 0.000735519460619 first 0.000704872816427 woman 0.000704872816427 million …	213	2.21115	-0.175666	0.428167	study 0.00188839313769 health 0.00176585181927 woman 0.0016056054798 drug 0.00148306416138 patient 0.0013510965877 outbreak 0.00104945641928 case 0.00104003016402 child 0.00100232514296 treatment 0.000992898887702 disease 0.000964620121913 hospital 0.000889210079809 researcher 0.000842078803494 symptom 0.000832652548231 medical 0.000785521271916 risk 0.000776095016653 food 0.000719537485075 vomit…
335	Multiple sclerosis	1.76627	64	1.82025	-0.201142	0.495045	drug 0.00222158107328 kevorkian 0.00214945181766 patient 0.00134160415465 marijuana 0.00134160415465 suicide 0.00116849394114 multiple_sclerosis 0.00115406809002 medical 0.00099538372764 doctor 0.000923254472014 fieger 0.000894402769763 assisted 0.000865551067513 assisted suicide 0.000807847663012 disease 0.000778995960762 death 0.000778995960762 research 0.000706866705136 body 0.00066358915176 h…	156	1.7657	-0.0154075	0.49264	drug 0.00522187967584 patient 0.00242014038823 multiple_sclerosis 0.00218917263333 tysabri 0.00167702674205 fda 0.00160673220795 treatment 0.00125525953746 study 0.00114479669817 sale 0.00114479669817 biogen 0.00112471254557 trial 0.00103433385887 pml 0.000913828943272 case 0.000883702714373 novartis 0.000853576485474 million 0.000853576485474 brain 0.000823450256575 elan 0.000793324027676 market…	165	1.71286	0.0813932	0.454557	drug 0.004948575383 billion 0.00180463418126 sale 0.00170321672314 patient 0.00164952512767 multiple_sclerosis 0.00130947835632 treatment 0.00122894096311 biogen 0.00115735216914 medicine 0.00108576337517 cannabis 0.00104996897819 approval 0.00104698611177 roche 0.0010320717797 price 0.00102312318045 analyst 0.00101417458121 study 0.000987328783468 health 0.000942585787238 trial 0.000879945592517…
414.2	ASCVD	1.76624	36	1.02389	-0.191825	0.48617	heart 0.00175569111739 death 0.0016664186877 risk 0.00163666121113 disease 0.00163666121113 study 0.0014878738283 heart disease 0.00136884392204 woman 0.00133908644547 health 0.0013093289689 cardiovascular_disease 0.00124981401577 men 0.00110102663294 researcher 0.00104151167981 diet 0.000922481773546 cancer 0.000922481773546 vegetable 0.000862966820414 drug 0.000862966820414 stroke 0.00083320934…	42	0.475382	-0.284694	0.444581	study 0.00272371220104 vitamin 0.00212727887234 drug 0.00202787331756 level 0.00167001332034 risk 0.00157060776556 patient 0.00157060776556 researcher 0.00145132109982 heart 0.00135191554504 disease 0.00127239110121 cancer 0.00121274776835 blood 0.00119286665739 heart_attack 0.00115310443548 cardiovascular_disease 0.00103381776974 cholesterol 0.000974174436868 stroke 0.000954293325911 death 0.000…	366	3.79944	-0.354487	0.438238	study 0.00415071084218 risk 0.00346666566256 health 0.00228684461882 heart 0.00224165998311 researcher 0.00194042907832 disease 0.0017032097408 woman 0.00132667110982 cardiovascular_disease 0.00130031340565 blood 0.00129278263303 diabetes 0.0012400672247 heart disease 0.00108192099968 diet 0.00100284788718 patient 0.000968959410391 stroke 0.000965194024081 factor 0.000961428637771 university 0.00…
172.2	Other non-epithelial cancer of skin	1.59399	62	1.76337	-0.575548	0.372904	cancer 0.0024740552612 skin_cancer 0.00144502342689 euthanasia 0.001072820423 study 0.00105092612865 ozone 0.000963348951263 melanoma 0.000897666068223 patient 0.000897666068223 treatment 0.000831983185182 research 0.000831983185182 law 0.000810088890835 australian 0.000788194596488 skin 0.000766300302141 mill 0.000656828830407 risk 0.000656828830407 cell 0.000656828830407 of_skin_cancer 0.000656…	64	0.724392	-0.656201	0.320325	cancer 0.00327319333531 drug 0.00285911466036 patient 0.00147885241053 study 0.00147885241053 cell 0.00136054421769 skin_cancer 0.00128167208913 melanoma 0.00124223602484 health 0.0012225179927 trial 0.001123927832 risk 0.00110420979986 mccain 0.00100561963916 surgery 0.000828157349896 disease 0.000828157349896 fda 0.000690131124914 of_skin_cancer 0.000690131124914 researcher 0.000670413092773 tu…	221	2.2942	-0.490334	0.425614	patient 0.00259896729776 study 0.00259036144578 cancer 0.00256024096386 drug 0.0024182444062 melanoma 0.00212134251291 skin 0.00175989672978 skin_cancer 0.00157487091222 sunscreen 0.00157056798623 researcher 0.00127366609294 health 0.00109294320138 treatment 0.00108864027539 use 0.00106282271945 tanning 0.00102409638554 risk 0.000972461273666 result 0.000843373493976 woman 0.000817555938038 medic…
809	Fracture of unspecified bones	1.56966	49	1.39363	-0.198385	0.483559	bone 0.00398628717213 woman 0.00398628717213 study 0.00233862180765 fracture 0.00215259507295 risk 0.00199314358606 drug 0.00170081586011 osteoporosis 0.00170081586011 hormone 0.00146163862978 patient 0.0013021871429 therapy 0.00124903664727 disease 0.00119588615164 health 0.00114273565601 hip 0.00108958516038 depression 0.000930133673497 density 0.000903558425682 treatment 0.000876983177868 medi…	148	1.67516	-0.142409	0.379599	drug 0.00525695640352 risk 0.0024358741956 study 0.00208465512553 fracture 0.0019600290039 patient 0.00163146922868 amgen 0.00160880993383 denosumab 0.00145019486994 trial 0.00133689839572 bone 0.00129157980604 woman 0.00124626121635 rise 0.00114429438956 fda 0.00109897579987 profit 0.00107631650503 osteoporosis 0.00105365721019 data 0.000974349678238 diabetes 0.000895042146288 pct 0.000849723556…	158	1.6402	-0.185418	0.428668	study 0.00387434080297 injury 0.00307650463138 risk 0.00229075688663 fracture 0.00217591683162 health 0.00183744088004 researcher 0.00155336284924 woman 0.0015412744224 bone 0.00133577116608 patient 0.00116351108358 likely 0.000997295214494 child 0.000909654119887 university 0.000885477266202 age 0.000870366732649 medical 0.000800858278306 hip 0.000791791958174 data 0.000746460357515 research 0.0…
313.1	Attention deficit hyperactivity disorder	1.56453	10	0.284414	-0.602091	0.311425	drug 0.00598930481283 child 0.00363636363636 million 0.00171122994652 study 0.00171122994652 eric 0.00171122994652 ritalin 0.00149732620321 disorder 0.00149732620321 fda 0.00149732620321 treatment 0.00128342245989 submitted 0.00128342245989 psychiatry 0.00128342245989 medicine 0.00128342245989 prozac 0.00128342245989 better 0.00128342245989 like 0.00106951871658 use 0.00106951871658 prescription …	141	1.59593	-0.0436837	0.451422	drug 0.00668635558181 adhd 0.003496751329 profit 0.00333136444182 study 0.00278795038393 diabetes 0.00233904311872 shire 0.00219728292971 beat 0.00170112226816 child 0.00163024217366 q1 0.0013703484938 diabetes drug 0.0013703484938 sanofi 0.00134672179563 buy 0.00134672179563 q1 profit 0.00129946839929 health 0.00127584170112 jump 0.00122858830478 share jump 0.00122858830478 trial 0.0011577082102…	271	2.81325	-0.289536	0.450464	adhd 0.00442089860472 study 0.00399022421013 child 0.00353879442303 drug 0.00292651034397 researcher 0.00196657344036 kid 0.00160854291956 risk 0.00159297637517 health 0.00128164548752 lead 0.00118824622122 parent 0.00109484695492 medication 0.00109484695492 problem 0.00109484695492 treatment 0.00103776962552 stimulant 0.00101701423301 likely 0.000908048422331 shire 0.000897670726076 university 0…
714.1	Rheumatoid arthritis	1.48308	26	0.739477	0.0701462	0.380622	drug 0.00253417567905 implant 0.00199878645108 rheumatoid_arthritis 0.00189170860549 trial 0.00153478245351 disease 0.00142770460792 woman 0.00117785630153 treatment 0.00117785630153 patient 0.00110647107114 immune 0.000928007995146 dow 0.000928007995146 breast 0.000785237534354 antibody 0.000785237534354 silicone 0.000785237534354 corning 0.000749544919156 protein 0.000713852303958 cause 0.00071…	159	1.79966	0.122078	0.501086	drug 0.00536526319233 rheumatoid_arthritis 0.00216737003959 patient 0.00202833120686 study 0.00175843229627 roche 0.00141492459188 cancer 0.00140674583701 fda 0.00130042202375 risk 0.00121863447509 treatment 0.00118591945562 trial 0.00112048941669 medicine 0.000973271829097 tnf 0.000973271829097 data 0.000916020545032 actemra 0.0008751267707 sale 0.000858769260968 disease 0.00080969673177 million…	184	1.9101	0.213309	0.452101	drug 0.00540100159297 rheumatoid_arthritis 0.00163721927806 billion 0.00157735275438 sale 0.00156954407738 patient 0.00155392672338 biosimilar 0.00137693004467 medicine 0.00135350401366 disease 0.00118691890429 humira 0.0010958176726 approval 0.00102293668725 study 0.00101252511791 market 0.00100992222558 treatment 0.000981290409903 copy 0.00097868751757 fda 0.000937041240226 biosimilars 0.000924…
510	Other diseases of lung	1.4652	47	1.33675	-0.337854	0.40034	tobacco 0.00225598308801 health 0.00222443087699 smoking 0.00175114771168 cigarette 0.00145140170697 cancer 0.00118320791329 general 0.0010412229637 lung 0.000978118541657 drug 0.000883461908593 million 0.000883461908593 smoker 0.000836133592061 risk 0.00080458138104 disease 0.00080458138104 american 0.00080458138104 attorney 0.00078880527553 smoke 0.00078880527553 cause 0.00078880527553 first 0.…	118	1.3356	0.0384121	0.424848	drug 0.00469084686539 study 0.00191463137363 patient 0.0013761412998 trial 0.00132827551545 lung 0.0012923761772 risk 0.00111287948592 asthma 0.00107698014767 million 0.00101714791724 cancer 0.00101714791724 lung_disease 0.000909449902473 medicine 0.000885517010303 fda 0.000861584118133 copd 0.000837651225962 advair 0.000789785441622 treatment 0.000753886103366 pfizer 0.000741919657281 billion 0.…	166	1.72324	-0.166427	0.507727	patient 0.00307347954633 study 0.00284797968831 drug 0.00179007911983 lung 0.00142816576745 researcher 0.00137527073903 health 0.00126948068218 care 0.00101335738665 risk 0.000957678409363 hospital 0.000954894460499 cancer 0.000910351278668 medicine 0.000851888352515 asthma 0.000846320454786 disease 0.000835184659328 copd 0.000832400710464 million 0.000740530397938 generic 0.000737746449073 advai…
290.1	Dementias	1.43157	68	1.93402	-0.0106771	0.39481	alzheimer 0.00232036627527 drug 0.00185317843461 brain 0.00183760550659 study 0.00174416793846 alzheimer_s_disease 0.00160401158626 disease 0.00144828230604 patient 0.00105895910549 risk 0.000965521537359 dementia 0.000965521537359 university 0.000949948609338 scientist 0.000949948609338 gene 0.000918802753294 research 0.000903229825272 treatment 0.000872083969228 researcher 0.000685208832965 mem…	82	0.928127	0.0274797	0.442217	drug 0.00400344176486 alzheimer_s_disease 0.00199574559621 patient 0.0018045364373 study 0.00174478357513 alzheimer 0.00145796983676 trial 0.00112335380865 brain 0.00101579865676 result 0.000967996367026 researcher 0.000956045794594 treatment 0.000932144649729 phase 0.000848490642702 disease 0.000728984918378 wyeth 0.000728984918378 research 0.000717034345945 analyst 0.000645330911351 stage 0.000…	138	1.43258	0.0260221	0.419235	study 0.00346055169945 dementia 0.00230040505691 brain 0.00227057271468 drug 0.00224074037244 risk 0.00176010819196 cognitive 0.00151482004468 health 0.00147835829306 patient 0.00146841417898 researcher 0.00142863772267 alzheimers_disease 0.00130599364903 alzheimers 0.00120323780354 disease 0.00116014664254 biogen 0.000838620287319 research 0.000772326193459 university 0.000752437965302 treatment…
295	Schizophrenia and other psychotic disorders	1.42624	20	0.568828	-0.125261	0.45588	drug 0.0037123462028 schizophrenia 0.00159100551549 study 0.00152029415924 depression 0.00130816009051 patient 0.00109602602178 pfizer 0.000954603309291 bone 0.000954603309291 research 0.000954603309291 woman 0.000883891953048 treatment 0.000777824918682 problem 0.000777824918682 schizophrenic 0.000671757884316 mental 0.000671757884316 million 0.000636402206194 product 0.000636402206194 analyst 0…	292	3.30504	-0.0237969	0.313092	drug 0.00886894979197 fda 0.00319815217874 schizophrenia 0.00289462384696 study 0.00216171397267 trial 0.00161388234946 schizophrenia drug 0.00159167295933 sale 0.00156206043915 deal 0.00127333836746 cancer 0.00118450080694 risk 0.00116229141681 mln 0.00108826011638 health 0.0010586475962 merck 0.00101422881594 glaxo 0.0010068256859 generic 0.000947600645553 sanofi 0.000888375605206 lilly 0.00086…	39	0.404858	-0.1236	0.50829	study 0.00233220208129 schizophrenia 0.00184967751275 mental 0.00165666768533 health 0.00160841522848 drug 0.00160841522848 patient 0.00151191031477 depression 0.00146365785791 risk 0.00131890048735 medical 0.0012706480305 treatment 0.0012706480305 online 0.00107763820308 illness 0.00098113328937 child 0.000932880832516 antipsychotic 0.000932880832516 gene 0.000932880832516 brain 0.00093288083251…
555.1	Regional enteritis	1.42227	14	0.39818	0.0621622	0.38482	study 0.004158004158 patient 0.00335838797377 crohn_s_disease 0.00287861826323 disease 0.00255877178954 bowel 0.00191907884216 nicotine 0.00175915560531 ca2 0.00175915560531 risk 0.00175915560531 centocor 0.00159923236846 treatment 0.00159923236846 trial 0.00143930913162 alcohol 0.00127938589477 clinical 0.00127938589477 percent patient 0.00127938589477 case 0.00111946265792 drink 0.0011194626579…	262	2.96548	0.0145949	0.471378	drug 0.0082286704201 approval 0.00293974828405 study 0.00259852750108 patient 0.00221793508931 crohn_s_disease 0.00179797104873 abbott 0.00164048453351 wyeth 0.00162736065724 humira 0.00157486515217 ucb 0.00145675026576 delay 0.00143050251322 fda 0.00143050251322 fall 0.00141737863695 cancer 0.00140425476069 crohn_s 0.00129926375054 tysabri 0.00128613987427 novartis 0.0012336443692 european 0.001…	87	0.903145	0.143634	0.598684	drug 0.00443105281815 patient 0.0018787663949 study 0.00160226869904 billion 0.00143211627083 biosimilar 0.00134704005672 treatment 0.00124069478908 sale 0.00121942573555 condition 0.00115561857497 disease 0.00113434952145 remicade 0.00111308046792 crohns_disease 0.00104927330734 approved 0.00102800425381 million 0.00095710740872 humira 0.000942928039702 version 0.000942928039702 biosimilars 0.00…
512.8	Cough	1.37759	44	1.25142	-0.184962	0.38645	disease 0.00162591050989 child 0.0014524800555 cancer 0.0013874436351 vaccine 0.00121401318071 drug 0.00121401318071 lung 0.00106226153313 health 0.000953867499133 cough 0.000910509885536 patient 0.000888831078737 smoking 0.000802115851544 lung cancer 0.000758758237947 medical 0.000737079431148 death 0.000693721817551 study 0.000650364203954 cause 0.000585327783559 conference 0.000585327783559 do…	128	1.44878	-0.190071	0.378053	drug 0.00344672561067 child 0.00235776012788 fda 0.00214795943853 cough 0.00170837704181 medicine 0.00162845296968 health 0.00116888955492 case 0.00114890853689 product 0.00104900344673 virus 0.00100904141066 flu 0.000909136320496 cold 0.000779259703282 cough medicine 0.0007293071582 h5n1 0.000719316649183 ucb 0.00069933563115 patient 0.000689345122134 old 0.000669364104101 human 0.00065937359508…	138	1.43258	-0.186669	0.402464	study 0.00287286934017 patient 0.00222275882138 researcher 0.00142405161258 vaccine 0.00139618973321 health 0.00138690244008 cough 0.00131260409508 drug 0.0012104438707 infection 0.000950399663181 case 0.00093182507693 symptom 0.000866814025051 child 0.000857526731925 disease 0.0008482394388 risk 0.000838952145674 woman 0.000783228386921 likely 0.000708930041917 treatment 0.000699642748791 univer…
260	Protein-calorie malnutrition	1.34485	67	1.90557	-0.24549	0.429029	food 0.00234755424361 child 0.00169674712657 north 0.00149918068033 million 0.0012667495671 korea 0.00115053401048 health 0.00115053401048 north korea 0.000929724452915 aid 0.000918102897254 malnutrition 0.000894859785931 death 0.000674050228364 disease 0.000650807117041 government 0.000604320894395 south 0.000546213116088 united 0.000534591560426 medical 0.000522970004765 situation 0.00049972689…	12	0.135823	-0.243276	0.500207	health 0.00142827994287 child 0.00129225328164 food 0.00122423995103 drug 0.0010882132898 disease 0.00102019995919 government 0.000952186628579 million 0.000748146636741 diabetes 0.000748146636741 malnutrition 0.000748146636741 msf 0.000680133306128 malaria 0.000680133306128 many 0.000680133306128 obesity 0.000680133306128 charge 0.000612119975515 myanmar 0.000612119975515 night 0.000544106644902…	192	1.99315	-0.348606	0.413291	child 0.00256697781549 health 0.00203964116863 study 0.0019487210571 disease 0.00153958055522 food 0.00145775245484 risk 0.00135774033216 malnutrition 0.0010031518972 researcher 0.000948599830282 million 0.000948599830282 patient 0.00093950781913 celiac 0.000857679718754 woman 0.000839495696448 gluten 0.000775851618378 celiac disease 0.000748575584919 need 0.000730391562614 many 0.000703115529155…
348.1	Anoxic brain damage	1.29925	62	1.76337	-0.201574	0.500999	patient 0.00109291210072 doctor 0.00104919561669 case 0.000990906971322 death 0.000918046164607 blood 0.000801468873863 court 0.00078689671252 drug 0.000743180228491 life 0.000743180228491 disease 0.000714035905806 law 0.00068489158312 diabetes 0.000626602937748 suicide 0.000612030776405 husband 0.000612030776405 health 0.000612030776405 coma 0.000582886453719 medical 0.000553742131033 assisted 0…	51	0.57725	-0.261106	0.429074	drug 0.00178126113288 hospital 0.00112500703129 coma 0.00103125644535 patient 0.000975006093788 doctor 0.000825005156282 fda 0.000675004218776 health 0.0006375039844 risk 0.000618753867212 swiss 0.000600003750023 study 0.000581253632835 chantix 0.000581253632835 brain 0.000562503515647 problem 0.000543753398459 condition 0.000543753398459 researcher 0.000525003281271 medical 0.000525003281271 sin…	150	1.55715	-0.445834	0.452415	study 0.00310588546685 patient 0.00192722054268 researcher 0.00154260356743 health 0.00146816157221 child 0.00117039359137 sleep 0.00110835859536 brain 0.000971881604142 hospital 0.000909846608133 university 0.000897439608931 medical 0.000835404612922 drug 0.00082299761372 risk 0.000810590614519 injury 0.000711334620904 lead 0.000711334620904 like 0.000698927621702 death 0.000686520622501 researc…
496	Chronic airway obstruction	1.29689	5	0.142207	-0.39602	0.471578	death 0.00345602211854 disease 0.00293761880076 cigar 0.00276481769483 million 0.00276481769483 health 0.00241921548298 cancer 0.00207361327112 cause 0.0019008121652 men 0.00172801105927 prevention 0.00172801105927 lung 0.00172801105927 study 0.00155520995334 standard 0.00155520995334 epa 0.00138240884742 pollution 0.00120960774149 age 0.00103680663556 medical 0.00103680663556 air 0.0010368066355…	156	1.7657	0.115029	0.406813	drug 0.00656222394491 q1 0.00237970758442 copd 0.00228956714561 glaxo 0.00223548288233 fda 0.00165858407399 buy 0.00156844363518 advair 0.00146027510862 sale 0.00140619084534 market 0.00137013466982 jump 0.00131605040653 lung 0.00131605040653 trial 0.00118985379221 profit 0.00118985379221 patient 0.00117182570445 risk 0.00117182570445 study 0.00113576952893 asthma 0.00111774144117 million 0.00106…	191	1.98277	-0.0460997	0.477939	patient 0.00383636453494 study 0.00322477018879 drug 0.00224869032322 lung 0.00196451517248 copd 0.0018842048038 asthma 0.00167416230108 inhaler 0.00139616487101 researcher 0.00129114361965 medicine 0.00105639023426 health 0.00101932391025 gsk 0.00100696846891 care 0.0009513689829 risk 0.000939013541564 hospital 0.000914302658891 advair 0.000914302658891 respiratory 0.000908124938223 million 0.00…
320	Meningitis	1.29546	65	1.84869	-0.359398	0.41274	meningitis 0.0022821001842 health 0.00177677800055 disease 0.00159747012894 vaccine 0.00146706440413 case 0.00138556082612 child 0.000896539358078 epidemic 0.000896539358078 blood 0.000782434348868 husband 0.000766133633267 school 0.000717231486462 doctor 0.000668329339658 authority 0.000635727908455 hospital 0.000635727908455 killed 0.000603126477252 virus 0.000603126477252 sperm 0.0006031264772…	125	1.41483	0.201594	0.393186	drug 0.00787706394223 profit 0.00336626664198 novartis 0.00284449531247 meningitis 0.00281083264605 deal 0.00218807331729 pfizer 0.00215441065087 trial 0.00190194065272 sanofi 0.00188510931951 pct 0.0018682779863 rise 0.00148115732247 health 0.00144749465605 quarter 0.00138016932321 glaxo 0.00129601265716 study 0.00126234999074 profit rise 0.00126234999074 vaccine 0.00114453065827 quarter profit …	60	0.622859	-0.210246	0.421097	death 0.00268991071914 infection 0.00263550803044 drug 0.00245416573477 vaccine 0.00205521268429 case 0.00154745425641 cdc 0.00152932002684 meningitis 0.00142051464944 health 0.00140238041987 zika 0.00131170927203 outbreak 0.00129357504246 hospital 0.00125730658333 resistant 0.00123917235376 disease 0.000985293139821 china 0.000876487762417 murder 0.000840219303283 cadden 0.000822085073716 bacter…
184.11	Malignant neoplasm of ovary	1.20831	37	1.05233	-0.604786	0.360161	cancer 0.00322832315515 woman 0.00234053428748 gene 0.00199079927901 drug 0.00169486965645 treatment 0.0015334534987 ovarian_cancer 0.00150655080574 patient 0.00147964811278 breast_cancer 0.00131823195502 cell 0.00129132926206 study 0.0011299131043 trial 0.0011299131043 therapy 0.00110301041134 disease 0.00107610771838 product 0.000968496946544 institute 0.000914691560625 research 0.0008608861747…	153	1.73175	-0.60992	0.283519	drug 0.00602567080962 ovarian_cancer 0.0034266465327 cancer 0.00245382738994 study 0.00242478801255 profit 0.0020327564177 zeltia 0.00181496108723 woman 0.00177140202114 breast_cancer 0.00146648855849 roche 0.0013648507376 fda 0.00126321291672 sale 0.00123417353932 novartis 0.00119061447323 approval 0.00116157509583 risk 0.00113253571843 glaxo 0.00105993727494 yondelis 0.00105993727494 jump 0.000…	81	0.84086	-0.63944	0.284651	woman 0.00361283632473 cancer 0.00344736290527 ovarian_cancer 0.00275237454357 talc 0.00265860627255 drug 0.0022890489691 study 0.00227250162716 trial 0.00189191276241 risk 0.00172643934296 case 0.00164370263323 patient 0.00161060794934 johnson 0.00151683967832 court 0.00127966111044 million 0.00126311376849 verdict 0.00125208220719 powder 0.00123553486525 product 0.00111418769098 plaintiff 0.001…
279.1	Immunity deficiency	1.1255	80	2.27531	-0.0702383	0.403612	aid 0.00523237586621 hiv 0.00366482524513 virus 0.00207565323618 health 0.00157836131501 infected 0.00134052604837 million 0.00130809396655 case 0.00116755494535 product 0.00114593355748 disease 0.00113512286354 blood 0.0011243121696 human 0.000994583842337 infection 0.00097296245446 immune 0.000908098290829 drug 0.000854044821137 china 0.000810802045383 immunodeficiency 0.000799991351445 use 0.0…	23	0.260328	0.0809846	0.508388	drug 0.00389405238603 virus 0.00352668895338 hiv 0.00286543477462 aid 0.00202049887954 cancer 0.00161639910363 patient 0.00157966276037 study 0.00121229932772 infection 0.00117556298446 infected 0.0011388266412 woman 0.00106535395467 cell 0.00106535395467 use 0.000955144924874 cause 0.000955144924874 million 0.00091840858161 human 0.000881672238345 immunodeficiency 0.000808199551817 hiv drug 0.00…	81	0.84086	-0.104471	0.388214	hiv 0.00621856884799 men 0.00255540379786 virus 0.00213999332826 study 0.00200781726975 infection 0.00189452350531 drug 0.00159240680014 treatment 0.00151687762385 aid 0.00142246615349 health 0.00138470156534 therapy 0.00138470156534 blood 0.0013469369772 risk 0.00130917238905 gay 0.00125252550683 case 0.0011392317424 prep 0.0010637025661 disease 0.00104482027203 gene 0.00104482027203 researcher …
340	Migraine	1.09109	31	0.881684	-0.0593845	0.448286	drug 0.00324520377971 migraine 0.00272024434476 market 0.0011453660399 medical 0.0011453660399 treatment 0.0011453660399 marijuana 0.0010976424549 pain 0.0010976424549 doctor 0.00104991886991 product 0.00100219528491 headache 0.000906748114918 sale 0.000859024529923 research 0.000811300944927 wellcome 0.000811300944927 glaxo 0.000811300944927 blood 0.000811300944927 excedrin 0.000763577359931 gla…	126	1.42615	0.145278	0.458679	drug 0.00743760048068 fda 0.00316666396012 migraine 0.00308546744832 profit 0.00251709186573 trial 0.00199743419023 offer 0.00191623767843 migraine drug 0.00185128046899 study 0.00147777651472 glaxo 0.00134786209584 merck 0.00131538349113 health 0.00120170837461 generic 0.00115299046753 patient 0.00107179395573 pozen 0.00105555465337 sale 0.00105555465337 roche 0.00100683674629 pct 0.000974358141…	93	0.965431	-0.151214	0.423507	migraine 0.00505121601815 drug 0.00447984896036 patient 0.00241795914312 treatment 0.0021943807292 study 0.00202048640726 medicine 0.00149880344145 placebo 0.00120069888956 pain 0.00107648865961 million 0.00105164661362 headache 0.00100196252163 data 0.00100196252163 sale 0.00100196252163 teva 0.000985401157639 novartis 0.000952278429651 lilly 0.000877752291679 billion 0.000852910245688 market 0.…
585.2	Renal failure NOS	1.08622	67	1.90557	-0.755474	0.285564	coli 0.00214839060269 food 0.002072565052 diabetes 0.00189563876708 outbreak 0.00135222232051 case 0.00133958472873 cause 0.00116265844381 meat 0.00111210807668 health 0.00111210807668 child 0.00104892011778 bacteria 0.00102364493422 disease 0.00101100734244 poisoning 0.00099836975066 juice 0.00098573215888 died 0.000922544199977 kidney_failure 0.000821443465733 food poisoning 0.000695067547928 a…	37	0.418789	-0.522449	0.378641	drug 0.00244860356866 blood 0.00172129557797 risk 0.00162432117921 patient 0.00150310318076 high_blood_pressure 0.00113944918542 heart 0.00111520558573 body 0.000921256788208 diabetes 0.000921256788208 used 0.000897013188518 effect 0.000872769588829 use 0.000824282389449 health 0.00077579519007 researcher 0.00075155159038 pressure 0.00075155159038 kidney 0.00075155159038 agency 0.000703064391001 …	90	0.934288	-0.719947	0.256025	patient 0.00340327408858 study 0.00327825585676 risk 0.00192389167865 diabetes 0.00161134609908 researcher 0.00144465512332 kidney 0.00134047326346 surgery 0.00121545503164 health 0.00117378228769 complication 0.0010279276839 drug 0.000965418567986 medical 0.000923745824044 doctor 0.000923745824044 likely 0.000882073080102 woman 0.000861236708131 care 0.00084040033616 disease 0.00084040033616 tre…
580.32	Nephritis and nephropathy with pathological lesion	1.06435	21	0.59727	-0.163413	0.462608	diabetes 0.00334098976822 million 0.00112758404677 disease 0.00112758404677 drug 0.00108582167467 insulin 0.00104405930257 black 0.00100229693047 cancer 0.00100229693047 cause 0.000960534558363 gene 0.00091877218626 patient 0.000877009814157 type 0.000877009814157 treatment 0.000835247442055 case 0.000751722697849 study 0.000751722697849 death 0.000751722697849 blood 0.000709960325747 high_blood_…	67	0.758347	-0.124374	0.454431	drug 0.00402798684284 patient 0.00289903551319 study 0.00183977253721 blood 0.0016446451469 amgen 0.00153314378101 diabetes 0.00139376707365 cancer 0.00119863968334 risk 0.00115682667113 sale 0.00115682667113 million 0.00111501365892 fda 0.00107320064671 kidney_disease 0.0010313876345 anemia 0.00094776161008 panel 0.000933823939343 level 0.000836260244188 treatment 0.000794447231979 trial 0.00075…	177	1.83743	-0.191858	0.463852	study 0.00316371759187 patient 0.00245427788945 risk 0.00217305854795 kidney 0.00205481859755 drug 0.0019781224135 health 0.0019685353905 diabetes 0.00160422851628 kidney_disease 0.00143805345085 blood 0.00140290103316 researcher 0.00134857456946 death 0.00111529034299 disease 0.00106735522796 heart 0.000990659043918 woman 0.000894788813862 chronic 0.000805309932475 transplant 0.000789331560799 d…
286	Coagulation defects	1.06305	37	1.05233	-0.0397156	0.435219	blood 0.00241210246192 study 0.00146823628117 risk 0.00141579927113 drug 0.0013895807661 clotting 0.0011273957159 patient 0.00110117721088 product 0.00107495870585 heart 0.00104874020083 artery 0.000865210665688 disease 0.000734118140584 aspirin 0.000681681130542 settlement 0.000681681130542 clot 0.000681681130542 blood clotting 0.000681681130542 drink 0.000681681130542 researcher 0.0006816811305…	120	1.35823	-0.0897167	0.366762	drug 0.00636493625134 fda 0.00247249473726 profit 0.00206537712992 patient 0.00190650196608 clotting 0.00182706438416 panel 0.0015887516384 blood 0.00135043889264 approval 0.00126107161298 clotting drug 0.00120149342654 study 0.00112205584462 sale 0.00108233705366 anti 0.00107240735592 amgen 0.00103268856496 anti clotting 0.00101282916948 lilly 0.00095325098304 loss 0.0009433212853 anti clotting …	75	0.778574	-0.298293	0.435484	patient 0.00398820571858 drug 0.00249042595682 study 0.00219087000446 blood 0.00213800718934 risk 0.00197941874398 treatment 0.00134506496253 stroke 0.00122171839391 heart 0.00118647651716 trial 0.00106312994855 bleeding 0.00101026713343 disease 0.000939783379931 therapy 0.000939783379931 aspirin 0.000904541503184 health 0.000869299626436 medical 0.000869299626436 case 0.000798815872941 lead 0.00…
499	Cystic fibrosis	1.03964	42	1.19454	-0.00371807	0.429699	gene 0.00250685135221 genetic 0.00212445029849 cystic_fibrosis 0.00174204924476 test 0.00161458222685 human 0.00150835971192 disease 0.00144462620297 cell 0.00127467017909 therapy 0.0011259586582 patient 0.00106222514924 scientist 0.000977247137303 gene therapy 0.000913513628349 research 0.000764802107455 trial 0.000722313101485 ppl 0.0007010685985 sheep 0.0007010685985 protein 0.00065857959253 s…	137	1.55065	0.258367	0.325781	drug 0.00877173889385 cystic_fibrosis 0.00383083385935 fda 0.00328668132251 trial 0.0030472542063 cancer 0.0022201423503 risk 0.00217661014736 data 0.00171952201641 profit 0.00152362710315 study 0.00139303049431 genentech 0.00137126439283 vertex 0.00137126439283 lung 0.00134949829136 pharma 0.00124066778399 deal 0.00121890168252 cancer risk 0.00121890168252 rival 0.00121890168252 mln 0.0012189016…	36	0.373715	-0.0963846	0.420094	patient 0.00339642449131 cystic_fibrosis 0.00307222033532 drug 0.00297959057647 study 0.0027017012999 health 0.00172908883194 researcher 0.00145119955538 trial 0.00145119955538 disease 0.00145119955538 lung 0.00145119955538 child 0.00126594003767 care 0.00121962515824 treatment 0.00117331027882 vertex 0.00117331027882 data 0.00103436564053 stage 0.000988050761108 sweat 0.000895421002254 growth 0.…
745	Pain in joint	1.03267	21	0.59727	-0.683028	0.19428	patient 0.00233147905759 marimastat 0.00216786649215 study 0.0017997382199 drug 0.0017997382199 gulf 0.00163612565445 cancer 0.00147251308901 veteran 0.00147251308901 biotech 0.00139070680628 analyst 0.00134980366492 british 0.00130890052356 effect 0.00122709424084 british biotech 0.00122709424084 chemical 0.00118619109948 trial 0.00118619109948 evidence 0.00110438481675 troop 0.00106348167539 ir…	21	0.237691	-0.719474	0.170607	drug 0.00352197616635 patient 0.00270178993583 study 0.00173686495875 gout 0.00139914121677 risk 0.00135089496792 hepatitis 0.00130264871906 treatment 0.00130264871906 amgen 0.00125440247021 denosumab 0.00120615622135 rheumatoid_arthritis 0.00110966372365 trial 0.00106141747479 analyst 0.000964924977083 medicine 0.000916678728229 effect 0.000820186230521 telbivudine 0.000820186230521 therapy 0.00…	218	2.26305	-0.77071	0.210272	zika 0.0107733525196 virus 0.00588842290615 health 0.00388143632078 mosquito 0.003637663186 infection 0.00286374265131 case 0.00262233624599 zika virus 0.00249453285494 outbreak 0.00222472569606 brazil 0.00220342513088 microcephaly 0.00216792418892 transmitted 0.00200461985591 woman 0.00179161420416 america 0.00177741382738 infected 0.00177031363899 symptom 0.00158570874081 transmission 0.0015431…
411.4	Coronary atherosclerosis	1.00295	54	1.53584	-0.247587	0.432169	heart 0.00285902411977 study 0.002252564458 disease 0.00213127252564 death 0.00178472414749 heart disease 0.00152481286388 risk 0.00142084835043 woman 0.00138619351261 health 0.00123024674245 patient 0.00117826448572 coronary_heart_disease 0.00114360964791 cholesterol 0.00100499029665 cancer 0.000814388688661 drug 0.000762406431938 million 0.00074507901303 men 0.00074507901303 researcher 0.000727…	21	0.237691	-0.103255	0.542054	drug 0.00236976030457 patient 0.00209782059749 risk 0.00198127500874 heart 0.00194242647916 study 0.00190357794957 disease 0.00128200147624 blood 0.000971213239579 heart disease 0.000893516180413 heart_attack 0.000815819121246 death 0.000776970591663 heart_failure 0.000776970591663 trial 0.000776970591663 treatment 0.00073812206208 obesity 0.00073812206208 artery 0.000699273532497 american 0.0006…	119	1.23534	-0.281507	0.430626	heart 0.00362335953578 study 0.00348503761681 risk 0.00339732127796 disease 0.00251678418407 health 0.0022536351675 patient 0.00225026146216 heart disease 0.0016126311528 researcher 0.00153166222462 woman 0.00148780405519 blood 0.00118417057454 death 0.000985121959448 heart_attack 0.000904153031274 lower 0.000897405620593 exercise 0.000887284504571 diet 0.000873789683209 university 0.000867042272…
189.11	Malignant neoplasm of kidney, except pelvis	0.972924	7	0.19909	-0.0958182	0.606914	cancer 0.00418349682631 genetic 0.00389497980381 gene 0.00259665320254 health 0.00216387766878 take 0.00187536064628 care 0.00173110213503 disorder 0.00158684362377 discrimination 0.00158684362377 test 0.00158684362377 tumor 0.00129832660127 better 0.00129832660127 study 0.00129832660127 disease 0.00115406809002 kidney_cancer 0.00115406809002 insurer 0.00115406809002 lead 0.00100980957877 fear di…	177	2.0034	-0.482405	0.300359	drug 0.00752557955613 study 0.00331174929564 cancer 0.00281745835599 kidney_cancer 0.00248381197173 profit 0.00239731105729 patient 0.00177944738273 novartis 0.0016805891948 approval 0.00145815827196 trial 0.00133458553705 avastin 0.00124808462261 beat 0.00122337007563 data 0.00118629825515 kidney_cancer drug 0.00114922643468 fda 0.00111215461421 bayer 0.000988581879294 risk 0.000889723691365 lun…	69	0.716288	-0.691301	0.285386	cancer 0.00456125893638 drug 0.00317336398268 patient 0.0027613326683 treatment 0.0020890710501 study 0.00182884074628 hospital 0.00156861044246 risk 0.00128669427999 trial 0.00124332256269 opdivo 0.00119995084539 health 0.00113489326943 kidney_cancer 0.00104814983483 bristol 0.00104814983483 death 0.00096140640022 myers 0.00096140640022 bristol myers 0.00096140640022 medicine 0.000939720541568 r…
202.2	Non-Hodgkins lymphoma	0.920483	19	0.540387	-0.224831	0.45645	patient 0.00301055942485 cancer 0.00283082453381 euthanasia 0.00197708380139 law 0.00148281285104 drug 0.00148281285104 treatment 0.00134801168277 mill 0.00134801168277 trial 0.00130307796001 first 0.00121321051449 use 0.00116827679173 cell 0.00103347562346 therapy 0.000988541900696 non 0.000898674455179 study 0.000898674455179 territory 0.00085374073242 australian 0.000808807009661 result 0.0007…	77	0.871534	-0.156763	0.497317	drug 0.00447544042762 cancer 0.00417496916216 patient 0.00245121295506 study 0.00159724199007 treatment 0.00142328494165 cell 0.00136002783313 risk 0.001344213556 trial 0.0011860707847 fda 0.00102792801341 disease 0.000996299459152 lymphoma 0.000964670904893 researcher 0.00079071385647 non 0.000759085302211 child 0.000727456747952 treat 0.000680013916564 approval 0.000664199639434 million 0.00063…	130	1.34953	-0.0155357	0.525778	cancer 0.00536161368038 patient 0.00419413832896 drug 0.00392420183152 treatment 0.00220673086656 cell 0.00204814317432 study 0.00180520032662 therapy 0.001501521767 trial 0.00146440549861 approval 0.00109999122706 novartis 0.00108649440219 blood 0.00104937813379 risk 0.00103925551514 car 0.000975145596998 fda 0.000911035678857 lung 0.000836803142061 billion 0.000819932110971 data 0.0007929384612…
316	Substance addiction and disorders	0.918523	51	1.45051	-0.614988	0.354277	aid 0.0024150476043 drug 0.00202802074464 health 0.00128492917408 tobacco 0.0012694480997 hiv 0.00102175090951 drug_abuse 0.00094434553758 use 0.000835978016874 marijuana 0.000835978016874 government 0.000758572644942 smoking 0.000727610496168 million 0.000712129421782 problem 0.000696648347395 disease 0.000634724049849 programme 0.000634724049849 addict 0.000619242975462 china 0.000603761901076 …	19	0.215054	-0.518215	0.362199	drug 0.00563661660305 prescription 0.00206913774036 abuse 0.00174806464272 drug_abuse 0.00121294281331 death 0.00117726802469 million 0.00107024365881 marijuana 0.00107024365881 health 0.00103456887018 use 0.00103456887018 american 0.000927544504299 prescription drug 0.000856194927045 study 0.000820520138418 national 0.000820520138418 painkiller 0.000784845349791 cocaine 0.000749170561164 rose 0.…	105	1.09	-0.359707	0.528592	drug 0.00328530507429 study 0.00307489252222 use 0.0028166589356 marijuana 0.00230019176235 opioid 0.00172633934763 health 0.00169764672689 medical 0.00133898896769 risk 0.00120987217437 researcher 0.00118117955364 law 0.00113814062253 treatment 0.00113814062253 prescription 0.00109510169143 abuse 0.00105206276033 substance 0.000951638587749 patient 0.000937292277381 opioids 0.000865560725541 pai…
365	Glaucoma	0.917423	31	0.881684	-0.268546	0.489123	marijuana 0.00654463913225 doctor 0.002920317063 medical 0.00276387150605 patient 0.00245098039216 california 0.00219023779725 drug 0.00205986649979 use 0.00195556946183 measure 0.00172090112641 law 0.00169482686692 glaucoma 0.00161660408844 study 0.00138193575302 federal 0.00135586149353 medical marijuana 0.000990821860659 club 0.000990821860659 initiative 0.000964747601168 cancer 0.000938673341…	135	1.52801	0.221838	0.318046	drug 0.00806765362328 profit 0.005303356062 glaucoma 0.00311239429121 pct 0.00241620083134 study 0.00223191432725 glaucoma drug 0.00221143804902 generic 0.00215000921433 sale 0.00210905665786 fda 0.00190429387555 q1 0.00190429387555 outlook 0.00182238876262 nicox 0.00180191248439 rise 0.00169953109323 pfizer 0.00169953109323 quarter 0.00169953109323 charge 0.00157667342384 drop 0.00157667342384 p…	33	0.342572	-0.0185958	0.34963	study 0.00297570040695 eye 0.00276399049658 drug 0.00265813554139 glaucoma 0.00188186587001 marijuana 0.00145844604926 patient 0.0014231610642 health 0.00128202112394 risk 0.00114088118369 medical 0.00110559619863 vision 0.00107031121357 treatment 0.00103502622851 pressure 0.000999741243443 medicine 0.000893886288255 retinal 0.000823316318129 eczema 0.000823316318129 disease 0.000752746348004 use…
286.1	Congenital coagulation defects	0.903552	35	0.995449	-0.172263	0.459589	product 0.0035293634834 blood 0.00332416793204 aid 0.00238026839578 blood product 0.00217507284442 abe 0.00217507284442 haemophiliac 0.0014774079698 unheated 0.00131325152871 hiv 0.00127221241843 japan 0.00123117330816 health 0.00119013419789 ministry 0.00114909508762 use 0.0010259777568 patient 0.00098493864653 unheated blood 0.000943899536258 human 0.000861821315714 charge 0.000861821315714 hea…	80	0.90549	0.14288	0.154333	deal 0.0068549905838 drug 0.00647834274953 fda 0.00459510357815 buy 0.0045197740113 pfizer 0.00293785310734 astrazeneca 0.00293785310734 trial 0.00293785310734 product 0.00278719397363 glaxo 0.00278719397363 maxygen 0.00278719397363 maxygen bayer buy 0.00271186440678 maxygen bayer 0.00271186440678 bayer 0.00271186440678 bayer buy 0.00271186440678 asset 0.00271186440678 seroquel 0.00271186440678 j…	78	0.809717	0.116051	0.427743	drug 0.0052474170745 patient 0.00210712343665 treatment 0.00176046764546 roche 0.00167890157694 shire 0.00151576943991 therapy 0.00139342033714 billion 0.00136623164763 sale 0.00135263730288 biogen 0.00131185426862 hemophilia 0.00120989668298 disease 0.00116911364872 gene 0.00112833061446 market 0.00106715606308 analyst 0.00100598151169 million 0.000944806960305 medicine 0.000924415443176 rare 0.…
334.21	Amyotrophic Lateral Sclerosis	0.884157	64	1.82025	-0.255417	0.447506	kevorkian 0.00306621364051 drug 0.00240324852905 suicide 0.00136736554239 death 0.00132593022292 patient 0.00124305958399 fieger 0.00124305958399 police 0.00124305958399 hospital 0.00111875362559 trial 0.00107731830612 cephalon 0.000994447667192 disease 0.000953012347725 officer 0.000953012347725 amyotrophic_lateral_sclerosis 0.000953012347725 lou_gehrig_s_disease 0.000911577028259 myotrophin 0.0…	24	0.271647	-0.071925	0.426687	cell 0.00512176265945 drug 0.00483185156552 disease 0.00270583687669 study 0.00222265172014 fda 0.00193274062621 stem cell 0.0018361035949 stem 0.0018361035949 researcher 0.0018361035949 human 0.00154619250097 patient 0.00154619250097 trial 0.00144955546966 cytrx 0.00135291843835 lou_gehrig_s_disease 0.00135291843835 use 0.00125628140704 statin 0.00106300734441 neuron 0.00106300734441 motor 0.000…	54	0.560573	-0.130833	0.533849	drug 0.00271678117563 patient 0.00264942296466 disease 0.0015716915892 trial 0.0015716915892 brain 0.00143697516727 brainstorm 0.00136961695631 cell 0.00123490053438 treatment 0.00116754232341 euthanasia 0.00110018411244 researcher 0.00110018411244 study 0.00110018411244 medicine 0.000965467690511 medical 0.000965467690511 united 0.000898109479546 clinical 0.000898109479546 case 0.00083075126858 …
279.2	Autoimmune disease NEC	0.87296	24	0.682594	-0.0905034	0.329245	implant 0.00342654088582 dow 0.00228436059055 corning 0.00203054274716 disease 0.00194593679936 dow corning 0.00181902787766 cause 0.00164981598206 woman 0.00156521003427 breast 0.00143830111257 silicone 0.00135369516477 immune 0.00135369516477 drug 0.00131139219087 breast implant 0.00131139219087 system 0.00114218029527 study 0.00114218029527 immune system 0.00114218029527 bankruptcy 0.001015271…	39	0.441426	-0.239649	0.352366	drug 0.00352706039111 patient 0.00215542579457 study 0.00145001371635 researcher 0.00125406591684 diabetes 0.00117568679704 cell 0.00115609201709 risk 0.00115609201709 fda 0.00105811811733 treatment 0.00094054943763 disease 0.000862170317827 autoimmune_disease 0.000842575537877 rheumatoid_arthritis 0.000764196418074 immune 0.000764196418074 cancer 0.000764196418074 blood 0.000744601638124 data 0.…	144	1.49486	-0.190635	0.413573	zika 0.00258837545157 disease 0.00245981375696 study 0.00208698484258 drug 0.00202270399527 health 0.00148274487789 patient 0.0013798955222 celiac 0.00128990233597 risk 0.00117419681081 celiac disease 0.00116134064135 case 0.00113562830243 virus 0.000994210438353 mosquito 0.000981354268891 researcher 0.000981354268891 gluten 0.000891361082661 woman 0.000788511726969 treatment 0.000788511726969 in…
573	Other disorders of liver	0.864165	24	0.682594	-0.241882	0.430378	hepatitis 0.00276523504498 liver 0.0018551576884 patient 0.00182015471315 health 0.00150512793587 drug 0.00133011305961 disease 0.00122510413385 study 0.00112009520809 transplant 0.00108509223284 million 0.00105008925759 liver_disease 0.00101508628233 vaccination 0.00101508628233 blood 0.000980083307081 case 0.000910077356575 food 0.000875074381322 virus 0.000875074381322 medical 0.00084007140607…	33	0.373514	-0.258027	0.378314	patient 0.00231818003222 drug 0.00220030647126 treatment 0.0017681034144 effect 0.00172881222742 hormone 0.00157164747947 body 0.00157164747947 blood 0.0014930651055 heart 0.00129660917056 trial 0.00121802679659 virus 0.00121802679659 increase 0.00113944442262 liver_disease 0.00113944442262 steroid 0.00106086204864 hepatitis 0.000982279674669 used 0.000942988487682 cell 0.000942988487682 kidney 0…	148	1.53639	-0.100083	0.509209	drug 0.00281025367334 study 0.00220567387715 liver_disease 0.00202221518037 liver 0.001955502927 risk 0.00194716389533 patient 0.00174285761937 hepatitis 0.00166780633433 health 0.00148017812172 disease 0.00135926216248 treatment 0.00123834620324 nash 0.00116329491819 million 0.000979836221418 researcher 0.000954819126403 alcohol 0.000942310578896 gilead 0.000942310578896 fatty 0.000942310578896 …
300.9	Posttraumatic stress disorder	0.859158	10	0.284414	-0.88815	0.0371114	aid 0.00178533921445 life 0.00147027935308 study 0.00136525939929 child 0.00126023944549 drug 0.00126023944549 many 0.00105019953791 brain 0.00105019953791 fighting 0.000945179584121 treatment 0.000945179584121 scientist 0.000945179584121 soldier 0.000945179584121 military 0.000945179584121 lebanon 0.00084015963033 experience 0.00084015963033 old 0.00084015963033 anxiety 0.00084015963033 blitz 0.…	32	0.362196	-0.471765	0.586963	drug 0.00208216094541 effect 0.00180078784468 heart 0.00180078784468 body 0.00174451322454 ptsd 0.00151941474395 hormone 0.0014631401238 increase 0.0014631401238 steroid 0.0014631401238 iraq 0.00123804164322 include 0.00123804164322 kidney 0.00118176702307 lloyd 0.00118176702307 blood 0.00118176702307 used 0.00118176702307 diuretic 0.00118176702307 athlete 0.00118176702307 stimulant 0.00118176702…	186	1.93086	-0.488305	0.482096	health 0.00336242871252 study 0.00333959388255 ptsd 0.00224352204417 mental 0.0021578914318 veteran 0.00190670830217 mental health 0.0018210776898 patient 0.0016155642201 researcher 0.00137579850546 treatment 0.00119311986573 symptom 0.00116457632827 risk 0.00115315891329 medical 0.00111890666834 injury 0.00103327605597 woman 0.00101614993349 service 0.000913393198646 stress 0.00089055836868 prob…
634	Miscarriage; stillbirth	0.83285	26	0.739477	-0.152083	0.403735	woman 0.00436968290797 study 0.00224284609435 pregnancy 0.00197215777262 abortion 0.00143078112916 risk 0.00135344160866 miscarriage 0.00123743232792 pill 0.00116009280742 pregnant 0.00108275328693 birth 0.00108275328693 drug 0.00104408352668 medical 0.000889404485692 baby 0.000850734725445 control 0.000850734725445 fda 0.000850734725445 used 0.000812064965197 food 0.000812064965197 health 0.0007…	5	0.0565931	-0.326633	0.236435	drug 0.00356506238859 kelly 0.00222816399287 novartis 0.00200534759358 doctor 0.00200534759358 megrahi 0.00200534759358 roche 0.00200534759358 risk 0.0017825311943 disease 0.0017825311943 fda 0.0017825311943 dna 0.0017825311943 warning 0.0017825311943 alert 0.0017825311943 cellcept 0.0017825311943 birth defect 0.00155971479501 defect 0.00155971479501 added 0.00155971479501 prescribe 0.00155971479…	164	1.70248	-0.168573	0.365192	zika 0.00843215815032 case 0.00654367616839 microcephaly 0.00410127773887 woman 0.0038745450997 virus 0.00345552022226 first 0.00317138691494 cdc 0.00305945561206 brazil 0.00275810210431 health 0.00253136946514 outbreak 0.00233620719345 bringing 0.0020348536857 birth 0.00193153248304 case microcephaly 0.00184543148082 pregnancy 0.00182247121356 infection 0.00178516077927 territory 0.0017851607792…
1003	Sudden death	0.822706	39	1.10922	-0.500663	0.405884	baby 0.00375798571965 infant 0.00310033821871 parent 0.00263059000376 risk 0.00244269071778 sleep 0.00234874107478 study 0.00225479143179 sids 0.00206689214581 back 0.00178504321684 death 0.00169109357384 child 0.00169109357384 cot_death 0.00159714393085 mother 0.00131529500188 smoke 0.00131529500188 sudden_infant_death_syndrome 0.00131529500188 health 0.00122134535889 sleeping 0.0011273957159 ma…	10	0.113186	0	0	glenmark 0.00856793145655 nod 0.00815993472052 fda 0.00815993472052 linked common 0.00448796409629 linked common bacteria 0.00448796409629 insurer 0.00448796409629 adult grows study cot_death 0.00448796409629 soon long acting zyprexa 0.00448796409629 probe newell 0.00448796409629 fda approves glenmark 0.00448796409629 roche herceptin 0.00448796409629 approval 0.00448796409629 health insurer pitch…	120	1.24572	-0.434378	0.423923	baby 0.00639614134424 infant 0.00433937458159 study 0.003879626717 mother 0.00371024592478 sleep 0.00356506238859 breastfeeding 0.00315370903606 woman 0.00264556665941 parent 0.00257297489131 sids 0.00254877763528 risk 0.00223421330688 researcher 0.0019438462345 bed 0.00138730934579 milk 0.00126632306563 university 0.0012421258096 breast 0.00109694227341 least 0.00104854776135 still 0.00104854776…
359	Muscular dystrophies and other myopathies	0.771578	13	0.369738	-0.189667	0.487997	genetic 0.00248756218905 test 0.00241439859526 gene 0.00204858062628 insurance 0.00153643546971 human 0.00124378109453 disease 0.00117061750073 genetic test 0.00117061750073 life 0.00117061750073 policy 0.00102429031314 muscle 0.00102429031314 sex 0.00102429031314 british 0.000877963125549 muscular_dystrophy 0.000804799531753 development 0.000804799531753 chromosome 0.000804799531753 disorder 0.0…	4	0.0452745	-0.09252	0.385743	million 0.00423818605637 drug 0.00339054884509 patient 0.00296673023946 trial 0.00254291163382 sale 0.002331002331 genzyme 0.00211909302818 billion 0.00180122907396 rose 0.00169527442255 million million 0.00158931977114 dose 0.00137741046832 amicus 0.00137741046832 disease 0.00127145581691 treatment 0.00127145581691 rare 0.00127145581691 expects 0.00127145581691 muscle 0.00127145581691 rose milli…	183	1.89972	-0.0134343	0.509897	drug 0.00754513608192 fda 0.00365956485079 patient 0.00337271059883 dmd 0.00225137125025 sarepta 0.00201667231683 disease 0.00191236167975 treatment 0.00183412870194 approval 0.00149511913144 panel 0.00131257551655 therapeutic 0.00128649785729 treat 0.00118218722021 approved 0.00115610956094 sareptas 0.00105179892386 pharmaceutical 0.00102572126459 data 0.000999643605323 eteplirsen 0.000973565946…
512.7	Shortness of breath	0.762491	22	0.625711	-0.383618	0.435541	patient 0.0016680890682 study 0.00120257583986 lung 0.00100861199472 death 0.00100861199472 treatment 0.000969819225696 asthma 0.000853440918613 drug 0.000737062611529 use 0.000737062611529 pain 0.000737062611529 health 0.000737062611529 child 0.000698269842501 cancer 0.000659477073474 effect 0.000659477073474 medicine 0.000620684304446 cause 0.000620684304446 control 0.000620684304446 heart 0.00…	23	0.260328	-0.375486	0.39532	patient 0.0019939842509 drug 0.00172361350502 study 0.00162222447531 researcher 0.00111527932678 death 0.000980093953834 woman 0.000980093953834 test 0.000946297610599 asthma 0.000878704924127 heart_failure 0.000844908580892 disease 0.000811112237656 risk 0.00077731589442 health 0.00077731589442 hospital 0.000743519551185 blood 0.000642130521478 treatment 0.000642130521478 lung 0.000642130521478 …	135	1.40143	-0.306976	0.353627	study 0.00396261452754 patient 0.00247087892693 researcher 0.00179867708221 heart 0.00176184410442 woman 0.00141193081539 health 0.0013566813487 symptom 0.00128301539312 likely 0.00113568348194 risk 0.00107122577081 hospital 0.00106201752636 disease 0.00105280928191 problem 0.000988351570773 care 0.000979143326325 pain 0.000942310348532 baby 0.000923893859636 university 0.000877852637395 birth 0.…
327.4	Insomnia	0.73696	9	0.255973	-0.413556	0.416209	study 0.00281610813855 prozac 0.00215901623956 caffeine 0.00178353515442 lilly 0.00178353515442 food 0.00150192434056 drug 0.00150192434056 gulf 0.00140805406928 fda 0.00122031352671 illness 0.00112644325542 clinical 0.00103257298414 disorder 0.00103257298414 treatment 0.00103257298414 consumer 0.00103257298414 woman 0.00103257298414 veteran 0.00103257298414 insomnia 0.000938702712851 million 0.0…	81	0.916808	0.000357303	0.362589	drug 0.00730091613813 insomnia 0.00256518675123 study 0.00239605355884 insomnia drug 0.00188865398168 deal 0.00183227625088 work 0.00171952078929 trial 0.0015221987315 approval 0.0014658210007 generic 0.0014658210007 fda 0.00143763213531 help 0.00115574348132 shift 0.00109936575053 risk 0.00104298801973 novartis 0.000958421423538 bln 0.00093023255814 treatment 0.000902043692741 pain 0.00090204369…	100	1.0381	-0.133279	0.480274	sleep 0.00393185328107 study 0.00344949189917 woman 0.00299145125921 health 0.00243612765147 insomnia 0.00207942343628 symptom 0.00160922242535 researcher 0.00153220674252 treatment 0.00130926660803 patient 0.00119982326928 therapy 0.00113902141441 university 0.00112686104344 risk 0.00109848684451 problem 0.00109848684451 depression 0.00104579190363 medication 0.000980936591772 menopause 0.000964…
619.2	Disorders of uterus, NEC	0.728258	38	1.08077	-0.124748	0.375199	woman 0.00419713831479 abortion 0.00269210386857 procedure 0.00161102278749 birth 0.00127186009539 health 0.00116587175411 drug 0.00110227874934 risk 0.00110227874934 bill 0.00108108108108 uterus 0.00103868574457 ban 0.00103868574457 foetus 0.00103868574457 medical 0.00101748807631 cancer 0.000975092739799 pregnancy 0.000953895071542 partial 0.000953895071542 santorum 0.000932697403286 bone 0.000…	26	0.294284	-0.447289	0.272284	drug 0.00677200902935 cancer 0.00396743963335 trial 0.0035570148437 repros 0.00246254873794 pain 0.00232574047472 novartis 0.00232574047472 risk 0.00225733634312 study 0.00218893221151 uterus 0.00218893221151 drug warning 0.00157329502702 epilepsy drug warning 0.00157329502702 epilepsy 0.00157329502702 warning 0.00157329502702 epilepsy drug 0.00157329502702 plunge 0.00157329502702 uterus drug red…	78	0.809717	-0.0915071	0.362406	woman 0.00627106686525 study 0.00302914926259 risk 0.00188691922642 health 0.00181972922429 pregnancy 0.00150057671418 abortion 0.0013493992094 uterus 0.00119822170461 researcher 0.00116462670355 baby 0.00114782920301 cancer 0.00104704419982 surgery 0.0009294616961 doctor 0.000879069194504 treatment 0.000879069194504 birth 0.000862271693972 patient 0.00084547419344 use 0.000811879192376 medical 0…
180	Cervical cancer and dysplasia	0.726399	21	0.59727	-0.572361	0.265992	cancer 0.00374244314365 woman 0.00268688225698 cell 0.00211112177334 cervical_cancer 0.0015353612897 virus 0.00129546108819 test 0.00129546108819 pap 0.00124748104788 study 0.00110354092697 screening 0.00100758084637 smear 0.00100758084637 hpv 0.00100758084637 risk 0.000911620765761 researcher 0.000911620765761 health 0.000815660685155 human 0.000815660685155 cause 0.000767680644852 medical 0.000…	115	1.30164	-0.51669	0.366085	cancer 0.00271877188405 cervical_cancer 0.00266384719953 vaccine 0.00254026665934 drug 0.00252653548821 virus 0.00177132107597 woman 0.00157908468013 merck 0.00138684828429 hpv 0.0013044612575 patient 0.00115341837505 fda 0.00107103134826 deal 0.000974913150343 study 0.000878794952421 disease 0.00086506378129 cause 0.000837601439027 buy 0.000796407925632 million 0.0007826767545 trial 0.0007689455…	27	0.280287	-0.626896	0.352504	woman 0.00578879578576 hpv 0.00327066961895 vaccine 0.00257601412466 cancer 0.0023589342827 cervical_cancer 0.00209843847234 study 0.00196819056716 health 0.00192477459876 test 0.00157744685162 screening 0.00114328716769 researcher 0.00109987119929 infection 0.00109987119929 pap 0.00109987119929 service 0.0010564552309 patient 0.00101303926251 risk 0.00101303926251 age 0.000926207325721 vaccinati…
760	Back pain	0.702557	12	0.341297	-0.350481	0.336896	health 0.00309734513274 care 0.00230088495575 alternative 0.00212389380531 plan 0.0016814159292 health care 0.00159292035398 oxford 0.00150442477876 pain 0.00150442477876 provider 0.00141592920354 study 0.00132743362832 medical 0.0012389380531 medicine 0.0012389380531 american 0.00115044247788 woman 0.00106194690265 self 0.00106194690265 injury 0.00106194690265 back_pain 0.000973451327434 importa…	46	0.520656	-0.515447	0.31653	patient 0.00255787185062 study 0.00225945346805 drug 0.00208892867801 treatment 0.00136419832033 health 0.00119367353029 denosumab 0.00106577993776 africa 0.00106577993776 problem 0.000980517542738 amgen 0.000980517542738 disease 0.000937886345227 trial 0.000895255147717 woman 0.000809992752696 pain 0.000809992752696 cause 0.000809992752696 fever 0.000809992752696 higher 0.000767361555186 hospita…	120	1.24572	-0.576333	0.389822	study 0.00326479327267 patient 0.00287857955745 pain 0.00246146874501 health 0.00171993841179 back_pain 0.00127193050213 physical 0.00124103340491 low_back_pain 0.0012255848563 researcher 0.0012255848563 exercise 0.00114834211326 drug 0.00105565082161 therapy 0.001040202273 care 0.00099385662717 risk 0.000962959529952 yoga 0.000947510981343 treatment 0.000901165335517 university 0.000823922592472…
817	Concussion	0.684415	5	0.142207	-0.268381	0.375504	second 0.00728862973761 second impact 0.00510204081633 syndrome 0.00510204081633 second impact syndrome 0.00510204081633 impact 0.00510204081633 impact syndrome 0.00510204081633 concussion 0.00510204081633 cdc 0.00437317784257 brain 0.0036443148688 result 0.00291545189504 injury 0.00291545189504 case 0.00291545189504 first 0.00291545189504 athlete 0.00291545189504 death 0.00291545189504 game 0.00…	1	0.0113186	0	0	flynn 0.00365726227795 albrecht 0.00313479623824 slalom 0.00261233019854 giant 0.00261233019854 giant slalom 0.00261233019854 bat 0.00261233019854 race 0.00208986415883 dental 0.00208986415883 fell 0.00208986415883 old 0.00208986415883 cup 0.00208986415883 world cup 0.00208986415883 lost 0.00208986415883 crocker 0.00208986415883 consciousness 0.00208986415883 champion 0.00156739811912 artificial …	183	1.89972	-0.112518	0.458141	concussion 0.00638637573177 injury 0.00467373863077 study 0.00404550492783 athlete 0.0022488365672 brain 0.00216880679613 school 0.00155657904741 researcher 0.0015485760703 symptom 0.00152056565042 health 0.00142452992513 head 0.00118043912335 high 0.00109240637517 risk 0.00103638553542 university 0.000984366184221 research 0.000912339390253 brain injury 0.000892331947484 impact 0.000872324504716…
155	Cancer of liver and intrahepatic bile duct	0.676854	16	0.455063	-0.734241	0.240124	hepatitis 0.0038275821458 cancer 0.00264986456248 virus 0.00211989164998 disease 0.00206100577082 million 0.00176657637499 death 0.00141326109999 case 0.00141326109999 cause 0.00123660346249 patient 0.00123660346249 liver 0.00111883170416 risk 0.00105994582499 drug 0.00100105994582 vaccine 0.00100105994582 aid 0.00100105994582 liver_cancer 0.00100105994582 infected 0.000883288187493 health 0.0008…	86	0.973401	-0.546969	0.349338	drug 0.00571279054555 cancer 0.00460075879813 patient 0.00327068161005 liver_cancer 0.0024421089355 study 0.00209323623043 onyx 0.00170075443722 trial 0.00143909990842 profit 0.00141729536435 treatment 0.00137368627622 acorda 0.00124285901182 fda 0.00124285901182 hepatitis 0.00117744537962 virus 0.00111203174742 nexavar 0.00106842265928 therapy 0.00106842265928 biovail 0.00104661811522 survival 0…	58	0.602097	-0.624546	0.346045	cancer 0.00410140058467 risk 0.0027313582617 study 0.00271390549326 hepatitis 0.00231249181901 patient 0.0021903224399 liver_cancer 0.00186744622366 drug 0.00183254068677 liver_disease 0.00176272961298 liver 0.00163183384964 researcher 0.00137004232296 diabetes 0.00123914655962 treatment 0.0012304201754 death 0.00100353418561 virus 0.00100353418561 million 0.000951175880274 health 0.0009511758802…
531.4	Peptic ulcer, site unspecified	0.674585	3	0.0853242	-0.36544	0.430706	bender 0.00307915232748 hospital 0.00253577250498 patient 0.00199239268249 commission 0.00144901285999 tobacco 0.00144901285999 suburban 0.00126788625249 doctor 0.00126788625249 smoking 0.00126788625249 case 0.00126788625249 astra 0.00126788625249 prilosec 0.00108675964499 treatment 0.00108675964499 merck 0.00108675964499 ulcer 0.00108675964499 condition 0.000905633037493 law 0.000905633037493 ma…	152	1.72043	-0.0138253	0.200933	drug 0.0121683622581 study 0.00411656964619 heartburn 0.0030284895635 heartburn drug 0.00293781622327 glaxo 0.00239377618193 novartis 0.00237564151388 wyeth 0.0023031028417 sale 0.0021398908293 cancer 0.00197667881689 buy 0.00186787080862 nycomed 0.00170465879622 top 0.00155958145186 schering 0.00148704277968 astrazeneca 0.00146890811164 fda 0.00146890811164 jump 0.0014145041075 share jump 0.0014…	21	0.218001	-0.0607071	0.494086	patient 0.00353677971314 drug 0.00336902731568 study 0.00307546062012 ppis 0.00261414152711 risk 0.00248832722901 medication 0.0017753795398 researcher 0.00156568904297 heartburn 0.00148181284424 use 0.00139793664551 woman 0.00139793664551 data 0.00135599854615 heart_attack 0.00114630804932 stroke 0.00114630804932 take 0.00106243185059 ppi 0.00106243185059 infection 0.00102049375122 trial 0.00097…
458	Hypotension	0.649074	20	0.568828	-0.632603	0.279713	blood 0.00180840001808 diet 0.00176319001763 study 0.00162756001628 patient 0.00144672001447 heart 0.00144672001447 supplement 0.00122067001221 drug 0.00117546001175 doctor 0.0010398300104 researcher 0.000994620009946 disease 0.000994620009946 calcium 0.000949410009494 death 0.000949410009494 plant 0.000904200009042 cancer 0.000904200009042 blocker 0.000904200009042 product 0.00085899000859 used …	64	0.724392	-0.356307	0.283164	drug 0.00343914538759 study 0.00316523115318 blood 0.00191739964087 suharto 0.00179565998113 profit 0.00161305049152 lower_blood_pressure 0.00155218066166 fall 0.00143044100192 forecast 0.00143044100192 help 0.00143044100192 patient 0.00136957117205 help lower_blood_pressure study 0.00130870134218 lower_blood_pressure study 0.00130870134218 help lower_blood_pressure 0.00130870134218 product 0.001…	63	0.654002	-0.423488	0.420241	study 0.0030262182017 blood 0.00244154634878 patient 0.00198680157428 pressure 0.00197056068948 risk 0.00180815184145 blood pressure 0.00172694741743 health 0.001597020339 researcher 0.0015807794542 woman 0.00143461149097 heart 0.00135340706695 medication 0.000963625831669 drug 0.000914903177258 heart_attack 0.000882421407652 disease 0.000866180522848 control 0.000801216983635 stroke 0.0007687352…
313.3	Autism	0.627473	1	0.0284414	-0.296	0	gene 0.00752688172043 researcher 0.00537634408602 tumour 0.00430107526882 second 0.00430107526882 condition 0.00430107526882 control 0.00322580645161 body 0.00322580645161 researcher found second gene 0.00322580645161 growth 0.00322580645161 found second 0.00322580645161 genome 0.00322580645161 tsc1 0.00322580645161 university 0.00322580645161 tsc2 0.00322580645161 sclerosis 0.00322580645161 caus…	73	0.826259	-0.193595	0.379538	autism 0.00560680050642 child 0.00276464356768 vaccine 0.00273880577733 study 0.00227372555099 drug 0.00180864532465 health 0.00170529416324 link 0.00152442963078 fda 0.00147275405007 schering 0.00116270056585 thimerosal 0.00116270056585 cause 0.00108518719479 merck 0.00108518719479 disorder 0.00103351161409 researcher 0.000981836033382 gene 0.000981836033382 profit 0.00095599824303 rise 0.000930…	99	1.02772	-0.016305	0.41542	child 0.00441701662905 autism 0.00357130775588 study 0.00340216598124 risk 0.00202003605136 researcher 0.00153194121598 health 0.00151744334959 pregnancy 0.00111150309046 kid 0.00106800949127 woman 0.00103418113634 disorder 0.000990687537151 drug 0.000976189670753 mother 0.000976189670753 medical 0.000860206739575 asd 0.000860206739575 university 0.000821545762515 parent 0.000807047896118 researc…
157	Pancreatic cancer	0.627293	19	0.540387	-0.678386	0.322885	cancer 0.00365684502543 marimastat 0.0025219620865 drug 0.00239586398218 kevorkian 0.00222773317641 biotech 0.00172334075911 patient 0.00163927535623 trial 0.00159724265479 british 0.00155520995334 british biotech 0.0015131772519 analyst 0.00117691564037 pancreatic_cancer 0.00109285023748 suicide 0.00109285023748 court 0.00105081753604 lung 0.00105081753604 evidence 0.0010087848346 gene 0.0010087…	80	0.90549	-0.571461	0.297659	cancer 0.00481489407233 drug 0.00476903793831 pancreatic_cancer 0.00249151661521 survival 0.00183424536089 study 0.0014521109107 trial 0.00129925713063 patient 0.00125340099661 erbitux 0.00117697410657 breast_cancer 0.00110054721653 woman 0.00108526183853 court 0.000993549570481 job 0.000978264192473 lung 0.000947693436459 lung cancer 0.000901837302436 pfizer 0.000886551924429 treatment 0.0008865…	42	0.436001	-0.706322	0.318335	cancer 0.00569184358814 study 0.00347202458876 drug 0.0028316921851 risk 0.00223404860834 patient 0.00202060447379 pancreatic_cancer 0.00150833855086 trial 0.00142296089703 diabetes 0.00142296089703 therapy 0.00133758324321 stage 0.0012948944163 treatment 0.00125220558939 researcher 0.00120951676248 health 0.00116682793557 data 0.000996072627924 according 0.000953383801013 mid 0.000910694974102 c…
317	Alcohol-related disorders	0.624383	17	0.483504	-0.244358	0.423048	patient 0.00150742629129 health 0.00141875415651 treatment 0.00119707381955 problem 0.00119707381955 alcohol 0.00119707381955 million 0.00106406561738 alcoholism 0.000975393482598 doctor 0.000886721347816 care 0.000798049213035 help 0.000798049213035 hungary 0.000753713145644 hospital 0.000753713145644 suicide 0.000753713145644 drink 0.000709377078253 drinking 0.000709377078253 woman 0.0006650410…	76	0.860215	-0.0062481	0.24954	drug 0.0061295971979 fda 0.00308383461509 lundbeck 0.00262697022767 buy 0.00190360161425 q2 0.00190360161425 alcoholism 0.00182745754968 test 0.00163709738826 alcoholism drug 0.00159902535597 study 0.0015228812914 pct 0.00144673722683 consensus 0.00137059316226 alcohol_dependence 0.00129444909769 astrazeneca 0.00125637706541 cost 0.00125637706541 reaction 0.00121830503312 phase 0.00118023300084 w…	51	0.52943	-0.189916	0.508373	alcohol 0.0047006132989 study 0.00358093931569 drinking 0.00243100387347 health 0.00194682052937 researcher 0.00164420593932 drink 0.00134159134926 use 0.00122054551323 patient 0.00122054551323 risk 0.00119028405423 blood 0.00109949967721 medical 0.000978453841188 problem 0.00088766946417 addiction 0.000857408005165 lead 0.000827146546159 research 0.000827146546159 university 0.000827146546159 on…
301.2	Antisocial/borderline personality disorder	0.616979	19	0.540387	-0.220209	0.472951	health 0.00119690744994 woman 0.00109986089995 sad 0.00109986089995 light 0.000970465499951 depression 0.000905767799955 clinton 0.00080872124996 study 0.000711674699964 drug 0.000679325849966 hrt 0.000679325849966 winter 0.000646976999968 child 0.000646976999968 suicide 0.000646976999968 problem 0.000614628149969 patient 0.000614628149969 symptom 0.000582279299971 million 0.000517581599974 human…	47	0.531975	-0.251039	0.405084	drug 0.00845335003131 fda 0.00290723678325 work 0.00250469630557 diabetes 0.0023257894266 diabetes drug 0.00223633598712 approval 0.00219160926738 study 0.00205742910815 aggression 0.00178906878969 cell 0.00178906878969 wuxi 0.00156543519098 effect 0.00156543519098 work treating aggression study 0.00152070847124 drug work treating 0.00152070847124 treating aggression 0.00152070847124 drug work 0.…	75	0.778574	-0.544697	0.32527	study 0.00377119446813 woman 0.00302524391399 child 0.0021549682675 symptom 0.00185303590035 health 0.00179975371791 researcher 0.00172871080799 risk 0.00165766789808 menopause 0.00128469262101 depression 0.00121364971109 suicide 0.00098276025386 brain 0.000947238798901 school 0.000911717343942 university 0.000893956616463 parent 0.000840674434025 estrogen 0.000805152979066 kid 0.000769631524107 …
327.3	Sleep apnea	0.614613	7	0.19909	-0.204233	0.401333	snoring 0.0036091776231 breathing 0.0030935808198 night 0.00232018561485 sleep_apnea 0.00232018561485 study 0.0020623872132 stop 0.0020623872132 sleep 0.00180458881155 accident 0.00180458881155 patient 0.00180458881155 problem 0.0015467904099 drug 0.0015467904099 pause 0.00128899200825 several 0.00128899200825 university 0.00128899200825 sleep_apnoea 0.00128899200825 condition 0.00128899200825 ap…	27	0.305603	0.334703	0.348754	drug 0.00377672513123 sleep_apnea 0.00275252848547 cancer 0.00275252848547 resmed 0.00249647932403 cancer drug 0.00224043016259 system 0.00204839329151 genentech 0.00185635642043 sale 0.00172833183971 insurance 0.00172833183971 surgery 0.00153629496863 obesity 0.00147228267827 cause 0.00147228267827 aranesp sale 0.00134425809755 fall resmed 0.00134425809755 sleep_apnea insurance move immune 0.001…	129	1.33915	-0.161256	0.415437	sleep 0.0042820768294 study 0.00333886859294 sleep_apnea 0.00250193734086 risk 0.00199712166501 health 0.00193069854976 patient 0.00185099081147 researcher 0.00143916749696 child 0.00135945975866 problem 0.00109376729769 brain 0.00104062880549 treatment 0.000974205690247 diabetes 0.000974205690247 university 0.000921067198052 cpap 0.000907782575003 night 0.000841359459759 driver 0.000841359459759…
332	Parkinson's disease	0.601655	35	0.995449	0.0420563	0.409388	drug 0.00231171675386 patient 0.00155736707629 gene 0.00155736707629 cell 0.00155736707629 parkinson 0.00148436549459 brain 0.00143569777345 disease 0.00133836233118 parkinson_s_disease 0.00116802530721 therapy 0.000997688283246 scientist 0.000900352840978 research 0.000851685119844 dopamine 0.000851685119844 treatment 0.00080301739871 long 0.000730015817009 medical 0.000705681956442 tremor 0.000…	33	0.373514	0.0563449	0.420114	drug 0.00438016008067 parkinson_s_disease 0.00157559715132 cell 0.00135501355014 ucb 0.00132350160711 orion 0.000976870233819 million 0.000945358290792 approval 0.000945358290792 treatment 0.000913846347766 trial 0.000913846347766 treat 0.000882334404739 deal 0.000850822461713 study 0.00078779857566 patient 0.000756286632634 addex 0.000756286632634 patent 0.000756286632634 disease 0.0007247746896…	42	0.436001	0.00486071	0.472522	drug 0.00348955816825 patient 0.00249100767703 medical 0.00175014763515 study 0.00165351371665 brain 0.00149245718581 marijuana 0.00136361196113 parkinsons_disease 0.00126697804263 health 0.00120255543029 treatment 0.00117034412412 cell 0.00107371020562 condition 0.00097707628711 use 0.000944864980942 medical marijuana 0.000816019756268 first 0.000816019756268 million 0.000794545552155 including …
369.5	Conjunctivitis, infectious	0.597185	3	0.0853242	0.09535	0.525601	isv 0.00310719834283 spat 0.00258933195236 holdsworth 0.00258933195236 drug 0.00258933195236 conjunctivitis 0.00258933195236 british 0.00258933195236 allergic conjunctivitis 0.00207146556189 allergic 0.00207146556189 product 0.00207146556189 insite 0.00207146556189 biotech 0.00207146556189 phase 0.00207146556189 acular 0.00207146556189 market 0.00207146556189 man 0.00207146556189 lancet 0.0020714…	4	0.0452745	-0.256075	0.554214	bird 0.00484429065744 human 0.0038062283737 case 0.00311418685121 flock 0.00242214532872 bird_flu 0.00242214532872 roche 0.00207612456747 hobby 0.00207612456747 death 0.00207612456747 disease 0.00207612456747 virus 0.00207612456747 hobby flock 0.00207612456747 infected 0.00173010380623 risk 0.00173010380623 usually 0.00173010380623 farm 0.00173010380623 conjunctivitis 0.00173010380623 main 0.0017…	160	1.66096	-0.757663	0.2839	zika 0.0137362357692 virus 0.00750606559324 mosquito 0.00460476085444 health 0.00441134053852 infection 0.00393287975704 zika virus 0.00315919849336 case 0.00297595819407 outbreak 0.00289451806105 brazil 0.00279271789477 transmitted 0.00279271789477 microcephaly 0.00279271789477 infected 0.00230407709666 america 0.00225317701352 transmission 0.00210047676411 zika infection 0.0018357963318 woman 0…
695.41	Cutaneous lupus erythematosus	0.59228	17	0.483504	-0.2589	0.403074	implant 0.00434409524831 dow 0.00337874074869 corning 0.00300332510994 disease 0.00284243269334 dow corning 0.00268154027673 woman 0.00225249383246 silicone 0.00182344738818 breast 0.00176981658265 breast implant 0.00160892416604 cause 0.00160892416604 bankruptcy 0.00150166255497 organ 0.00150166255497 plan 0.00144803174944 judge 0.00134077013837 cause disease 0.00117987772176 trial 0.00117987772…	84	0.950764	-0.129549	0.345568	drug 0.00710930828352 profit 0.00318104184458 lupus 0.00269000853971 fda 0.00262596071734 merck 0.00194278394535 trial 0.00187873612297 study 0.00175064047822 rise 0.0014730999146 pct 0.00130230572161 novartis 0.00125960717336 deal 0.00117421007686 data 0.00115286080273 patient 0.00111016225448 risk 0.00100341588386 profit rise 0.00100341588386 meet 0.000982066609735 cancer 0.000982066609735 roch…	33	0.342572	0.11555	0.463877	drug 0.00407680446125 woman 0.0031896242158 pregnancy 0.00217570393528 patient 0.00211233391775 study 0.00211233391775 lupus 0.00204896390021 preeclampsia 0.00154200375995 risk 0.00128852368982 trial 0.00122515367229 medicine 0.00122515367229 treatment 0.00122515367229 product 0.00116178365476 blood 0.00109841363723 fda 0.00109841363723 condition 0.000971673602163 death 0.000971673602163 well 0.0…
386.9	Dizziness and giddiness (Light-headedness and vertigo)	0.569099	24	0.682594	-0.325846	0.365198	study 0.00158508158508 phone 0.00149184149184 sweden 0.00111888111888 problem 0.00107226107226 effect 0.00107226107226 mobile 0.00107226107226 patient 0.000979020979021 dizziness 0.000932400932401 health 0.000885780885781 drug 0.000839160839161 mobile phone 0.000792540792541 side 0.000792540792541 product 0.000792540792541 use 0.000745920745921 gulf 0.000699300699301 worker 0.000699300699301 user…	30	0.339559	-0.26059	0.381234	drug 0.00353424657534 patient 0.0018904109589 effect 0.00150684931507 side 0.00112328767123 study 0.00106849315068 trial 0.00106849315068 side effect 0.00104109589041 health 0.00101369863014 dizziness 0.000876712328767 treatment 0.000849315068493 chantix 0.000849315068493 mccain 0.000821917808219 problem 0.000712328767123 placebo 0.000712328767123 researcher 0.000684931506849 sale 0.0006849315068…	66	0.685145	-0.354132	0.44855	study 0.00349511764494 concussion 0.00255313453887 patient 0.00202809477482 risk 0.00150305501078 symptom 0.00142584328078 health 0.00140010603744 researcher 0.00127141982077 drug 0.00125597747476 treatment 0.00120965043676 pain 0.00119420809076 medicine 0.00108611166875 woman 0.000947130554741 school 0.000947130554741 medical 0.000947130554741 injury 0.000900803516737 university 0.00088536117073…
389	Hearing loss	0.566697	11	0.312856	-0.507537	0.343991	genetic 0.00200834234513 hearing 0.00154487872702 lead 0.00154487872702 deafness 0.00154487872702 study 0.00139039085432 abuse 0.00139039085432 inhalant 0.00123590298162 ear 0.00123590298162 researcher 0.00123590298162 gene 0.00123590298162 disorder 0.00108141510891 discrimination 0.000926927236212 hackney 0.000926927236212 loud 0.000926927236212 health 0.000926927236212 scientist 0.0009269272362…	7	0.0792303	-0.384721	0.409074	pct 0.00330526481467 hasina 0.00306917447076 drug 0.00291178090816 q4 0.00236090343905 government 0.00212481309514 sanofi 0.00196741953254 study 0.00173132918864 khaleda 0.00165263240733 rise 0.00157393562603 medical 0.00141654206343 treatment 0.00141654206343 profit 0.00141654206343 abroad 0.00133784528213 party 0.00133784528213 child 0.00125914850083 meet 0.00125914850083 severity 0.00118045171…	126	1.308	-0.405388	0.306043	study 0.00300583691587 ear 0.00285904022928 hearing_loss 0.00260738876656 zika 0.0022508825277 hearing 0.00204117297543 child 0.00193631819929 health 0.00168466673657 risk 0.00128621858726 researcher 0.00122330572158 microcephaly 0.00120233476635 baby 0.00120233476635 case 0.00111845094544 surgery 0.00101359616931 woman 0.00101359616931 virus 0.000971654258851 age 0.000971654258851 kid 0.00092971…
1009	Injury, NOS	0.555207	7	0.19909	-0.3747	0.425221	patient 0.00312035661218 body 0.00237741456166 brain 0.00193164933135 problem 0.00163447251114 alcohol 0.00133729569094 injury 0.00133729569094 coma 0.00118870728083 study 0.00118870728083 research 0.00104011887073 method 0.00104011887073 drinker 0.00104011887073 cow 0.00104011887073 treatment 0.00104011887073 whose 0.00104011887073 osha 0.00104011887073 hypothermia 0.00104011887073 worker 0.0010…	3	0.0339559	-0.0910667	0.157732	disease 0.00583221175415 symptom 0.00493494840736 brain 0.00448631673396 abnormality 0.00314042171377 okuda 0.00314042171377 scan 0.00314042171377 developed 0.00314042171377 sign 0.00269179004038 patient 0.00269179004038 cause 0.00224315836698 mri 0.00224315836698 madrid 0.00224315836698 diagnosis 0.00224315836698 university 0.00224315836698 health 0.00224315836698 within 0.00224315836698 bourdet…	138	1.43258	-0.391678	0.429712	injury 0.0033883963199 concussion 0.00282799342362 study 0.00267211977035 brain 0.00190017405891 death 0.00171461018597 child 0.00145853204131 health 0.00132121477534 hospital 0.00118389750936 risk 0.00118389750936 researcher 0.00110224940527 infection 0.00100575619134 medical 0.00093895319708 athlete 0.000927819364704 mica 0.000853593815527 helmet 0.000849882538068 brain injury 0.000816481040939…
411.3	Angina pectoris	0.550495	31	0.881684	-0.269758	0.566743	patient 0.00247681950972 drug 0.0023498031246 study 0.00212752445065 heart 0.00190524577671 heart_attack 0.00146068842881 angina 0.00133367204369 blood 0.00130191794742 trial 0.00123840975486 disease 0.000952622888353 treatment 0.000952622888353 risk 0.000920868792074 death 0.000857360599517 medical 0.00079385240696 angioplasty 0.000762098310682 clinical 0.000762098310682 men 0.000730344214404 re…	46	0.520656	-0.096113	0.325868	drug 0.00461180263276 study 0.00367153219307 heart 0.00277603653622 revenue 0.00255216262201 angina 0.00246261305633 fda 0.00188054087938 patient 0.00170144174801 forecast 0.00156711739948 effect 0.00143279305095 body 0.00138801826811 court 0.00134324348527 blood 0.00134324348527 amgen 0.00129846870243 increase 0.00125369391958 heart_failure 0.00125369391958 cardiac 0.00125369391958 share rise 0.…	24	0.249144	-0.162444	0.599914	heart 0.00388044048243 patient 0.00343096861188 disease 0.00280170799311 study 0.00275676080605 risk 0.00266686643194 drug 0.00226234174845 health 0.001902764252 heart disease 0.00176792269084 pain 0.00145329238145 heart_attack 0.0014083451944 chest 0.00118360925912 price 0.00118360925912 diabetes 0.00118360925912 death 0.00109371488501 cause 0.00109371488501 stroke 0.00109371488501 cardiovascula…
530.11	GERD	0.548636	11	0.312856	-0.195317	0.420221	cancer 0.00342323651452 lung 0.00197095435685 study 0.00145228215768 lung cancer 0.00145228215768 farmer 0.00134854771784 farm 0.00134854771784 cause 0.00124481327801 beef 0.00114107883817 bse 0.00114107883817 scientist 0.00114107883817 pfeifer 0.00114107883817 smoking 0.00103734439834 cigarette 0.00103734439834 german 0.00103734439834 damage 0.00103734439834 tumour 0.00103734439834 cow 0.0009336…	71	0.803622	-0.0295825	0.45307	drug 0.00572372929179 deal 0.00149139425209 study 0.00137047039381 sale 0.00133016244105 treatment 0.00124954653553 generic 0.00124954653553 addex 0.00120923858277 market 0.0010883147245 boost 0.0010883147245 billion 0.00100769881898 eisai 0.000967390866218 acid_reflux 0.000967390866218 profit 0.000927082913459 trial 0.000927082913459 pharmaceutical 0.000927082913459 big 0.0008867749607 growth 0.…	51	0.52943	0.00550526	0.440553	drug 0.00346247641835 study 0.00322090829614 patient 0.00291032071044 ppis 0.00239267473428 researcher 0.00180600929462 risk 0.00173698983113 woman 0.00149542170892 cancer 0.00142640224543 price 0.00139189251369 health 0.00135738278194 surgery 0.00121934385497 ppi 0.00108130492799 data 0.00104679519625 asthma 0.000977775732757 infection 0.000977775732757 likely 0.000977775732757 treatment 0.00094…
276.5	Hypovolemia	0.536408	31	0.881684	-0.590553	0.338056	food 0.00176304654443 health 0.00161612599906 cholera 0.00143982134462 meat 0.0013516690174 beef 0.0013516690174 hudson 0.00132228490832 coli 0.00117536436295 case 0.00117536436295 department 0.00108721203573 dehydration 0.000940291490362 frozen 0.000910907381288 bissau 0.000910907381288 outbreak 0.000910907381288 consumer 0.000881523272214 patty 0.000852139163141 water 0.000822755054067 disease …	12	0.135823	-0.651475	0.316979	disease 0.00192975685064 effect 0.00187462094062 body 0.0018194850306 heart 0.00170921321056 blood 0.00143353366047 increase 0.00143353366047 steroid 0.00143353366047 hormone 0.00143353366047 used 0.0012129900204 diuretic 0.00115785411038 kidney 0.00115785411038 drug 0.00115785411038 stimulant 0.00115785411038 athlete 0.00115785411038 health 0.00104758229035 patient 0.000992446380328 include 0.00…	57	0.591716	-0.345415	0.442471	study 0.00268716460279 health 0.00199344555103 researcher 0.00184991747135 patient 0.00141933323233 water 0.00137149053911 risk 0.00120404111282 woman 0.00108443437976 child 0.00103659168653 dehydration 0.00101267033992 university 0.000964827646698 likely 0.000940906300085 cholera 0.000940906300085 medical 0.000845220913636 hospital 0.000797378220411 disease 0.000773456873799 even 0.0007256141805…
250.42	Other abnormal glucose	0.508399	9	0.255973	-0.376153	0.320574	diabetes 0.00577577339979 insulin 0.00308568715879 drug 0.00174064403829 blood 0.00150328348762 type 0.00150328348762 level 0.00126592293694 sugar 0.00126592293694 disease 0.00118680275338 risk 0.00110768256982 treatment 0.00102856238626 blood sugar 0.000949442202706 mckenna 0.000949442202706 patient 0.000949442202706 federation 0.000870322019147 injection 0.000870322019147 many 0.000870322019147…	14	0.158461	-0.196776	0.398403	diabetes 0.00571189746447 disease 0.00181108943996 study 0.00167177486765 risk 0.00167177486765 insulin 0.00146280300919 cancer 0.00139314572304 blood 0.00125383115074 body 0.00118417386459 drug 0.00111451657843 type_2_diabetes 0.00111451657843 level 0.00104485929228 patient 0.00104485929228 depression 0.00104485929228 researcher 0.00104485929228 million 0.00097520200613 network 0.00097520200613 …	107	1.11077	-0.137152	0.351279	study 0.00381009301109 risk 0.00319642256813 diabetes 0.00312705112675 blood 0.00259342465461 health 0.00200643553525 researcher 0.00181433000528 sugar 0.00176096735807 insulin 0.00166491459308 disease 0.00155285303393 level 0.00148881785728 heart 0.00148881785728 patient 0.00136608376868 blood sugar 0.00136074750396 healthy 0.00125402220953 diet 0.00112595185622 factor 0.00112595185622 woman 0.0…
327	Sleep disorders	0.488151	6	0.170648	-0.718083	0.35759	drug 0.00307158119658 gulf 0.00307158119658 veteran 0.00293803418803 study 0.00200320512821 medical 0.00160256410256 patient 0.00146901709402 problem 0.00133547008547 risk 0.00133547008547 defect 0.00133547008547 birth defect 0.00120192307692 birth 0.00120192307692 child 0.00120192307692 evidence 0.00120192307692 gulf veteran 0.00120192307692 death 0.00120192307692 dementia 0.00106837606838 effec…	7	0.0792303	-0.156133	0.493537	sleep 0.00391611925215 resmed 0.00240020212228 decision 0.00189489641233 medicare 0.00164224355735 brain 0.00151591712986 analyst 0.00138959070237 drug 0.00138959070237 device 0.00126326427489 study 0.00126326427489 pain 0.00126326427489 million 0.00126326427489 market 0.0011369378474 growth 0.0011369378474 sleep_disorder 0.00101061141991 researcher 0.00101061141991 sale 0.00101061141991 health 0…	117	1.21457	-0.374309	0.417592	sleep 0.00600651390245 study 0.00373051386379 health 0.00201988963091 researcher 0.00171545650472 depression 0.00138202974747 risk 0.0013530361164 night 0.00132404248533 problem 0.00129504885427 insomnia 0.00120806796107 symptom 0.00119357114554 university 0.00113558388341 sleep_apnea 0.00103410617468 treatment 0.00103410617468 patient 0.00100511254361 woman 0.00100511254361 sleep_disorder 0.0009…
350.1	Abnormal involuntary movements	0.470423	33	0.938567	-0.273243	0.454061	parkinson 0.00224173360732 brain 0.00190547356622 patient 0.00179338688586 disease 0.0016439379787 drug 0.00138240239118 gene 0.00130767793761 tremor 0.00127031571082 cell 0.0010087801233 human 0.0010087801233 cjd 0.000896693442929 dopamine 0.000896693442929 blood 0.00085933121614 long 0.000821968989352 medical 0.000821968989352 scientist 0.000784606762563 therapy 0.000784606762563 common 0.00070…	17	0.192417	-0.179318	0.416131	drug 0.00386371619248 risk 0.00203723217422 patient 0.00175623463295 simvastatin 0.00133473832104 used 0.00126448893572 fda 0.0011942395504 study 0.00112399016509 amiodarone 0.00105374077977 treatment 0.00105374077977 asthma 0.00105374077977 merck 0.00105374077977 trial 0.00098349139445 muscle 0.00098349139445 virus 0.000842992623815 million 0.000772743238497 rsv 0.000772743238497 use 0.000702493…	27	0.280287	-0.0789667	0.380413	study 0.00351024338723 drug 0.00271810881755 patient 0.00197257039902 researcher 0.00159980118976 woman 0.0015532050386 treatment 0.00132022428281 use 0.00118043582933 botox 0.00113383967818 case 0.00113383967818 symptom 0.00108724352702 anxiety 0.000994051224702 health 0.000994051224702 sage 0.000900858922386 baby 0.000900858922386 brain 0.000900858922386 tremor 0.000807666620071 medical 0.00080…
317.1	Alcoholism	0.46357	27	0.767918	-0.35157	0.466223	alcohol 0.00256065274945 patient 0.00190963933857 study 0.00138882860987 treatment 0.00134542771581 drug 0.00130202682175 drinking 0.00125862592769 tobacco 0.000998220563344 problem 0.000954819669285 drink 0.000954819669285 doctor 0.000868017881168 researcher 0.000868017881168 alcohol_abuse 0.000737815198993 men 0.000694414304935 related 0.000651013410876 use 0.000651013410876 risk 0.000651013410…	11	0.124505	-0.1543	0.608931	drug 0.00223162754906 deal 0.00161600615621 adhd 0.00161600615621 billion 0.0013851481339 risk 0.00130819545979 oil 0.00123124278569 abuse 0.00115429011158 still 0.00107733743748 substance 0.00100038476337 buyout 0.00100038476337 leveraged 0.00100038476337 gout 0.00100038476337 employee 0.000923432089265 worker 0.000923432089265 study 0.000923432089265 devaney 0.00084647941516 substance abuse 0.0…	48	0.498287	-0.642696	0.233877	study 0.0039189148242 alcohol 0.00325229529225 health 0.00307048996536 drinking 0.00210086155524 use 0.00191905622835 risk 0.001646348238 researcher 0.00143424202329 drink 0.00128273758421 problem 0.00119183492076 patient 0.00110093225732 drug 0.0010706313695 likely 0.000979728706051 university 0.000979728706051 heart 0.000919126930419 alcohol use 0.000858525154787 help 0.000858525154787 alcohol_…
788	Syncope and collapse	0.461956	13	0.369738	-0.336029	0.300759	study 0.00151572565366 patient 0.00121258052293 problem 0.000985221674877 clinton 0.000985221674877 bone 0.000909435392194 xia 0.000833649109511 fume 0.000757862826828 inch 0.000757862826828 worker 0.000757862826828 leg 0.000757862826828 procedure 0.000682076544146 cause 0.000682076544146 fire 0.000682076544146 dole 0.000682076544146 back 0.000682076544146 soldier 0.000606290261463 many 0.0006062…	43	0.486701	-0.0368362	0.387989	drug 0.00651928622174 diabetes 0.00292532074052 study 0.00204772451837 mln 0.00158803125914 diabetes drug 0.00146266037026 sanofi 0.00142087007397 swoon 0.00129549918509 trial 0.00117012829621 buy 0.00108654770362 patient 0.00100296711104 vaccine 0.00091938651845 deal 0.000877596222157 million 0.000835805925864 rival 0.000794015629571 help 0.000752225333278 amylin amylin share swoon diabetes 0.00…	51	0.52943	-0.148054	0.366307	study 0.00172804092001 health 0.00167619969241 patient 0.00167619969241 drug 0.00162435846481 hospital 0.00136515232681 researcher 0.00126146987161 risk 0.00126146987161 woman 0.00120962864401 child 0.00100226373361 sunburn 0.000950422506005 fda 0.000898581278405 medical 0.000846740050804 syncope 0.000846740050804 ebola 0.000846740050804 alcohol 0.000794898823204 frailty 0.000794898823204 student…
563	Constipation	0.455959	6	0.170648	-0.446583	0.39435	patient 0.00215796288304 doctor 0.00187023449863 use 0.00172637030643 drug 0.00158250611423 cannabis 0.00143864192203 cancer 0.00129477772982 treatment 0.00115091353762 cause 0.00100704934542 medical 0.00100704934542 effect 0.00100704934542 constipation 0.00100704934542 pain 0.00100704934542 symptom 0.000863185153215 spokeswoman 0.000863185153215 medication 0.000863185153215 evidence 0.0007193209…	59	0.667799	0.0311646	0.443726	drug 0.0074830257244 patient 0.00272544706895 study 0.00258200248637 fda 0.0021994835995 constipation 0.00207994644736 wyeth 0.00145835325619 trial 0.00133881610405 progenics 0.00119537152147 bowel 0.00119537152147 analyst 0.00105192693889 approval 0.00102801950846 data 0.00100411207803 approved 0.00100411207803 stage 0.000956297217175 placebo 0.000884574925887 relistor 0.000836760065028 goal 0.0…	51	0.52943	-0.0432949	0.501625	study 0.00364470213182 patient 0.00364470213182 drug 0.00272187473783 treatment 0.00182701181033 researcher 0.00171515394439 constipation 0.00160329607845 woman 0.00154736714548 effect 0.00140754481306 diet 0.00123975801415 side effect 0.00112790014821 side 0.00112790014821 ibs 0.00104400674876 child 0.00101604228227 problem 0.000960113349304 disease 0.000960113349304 result 0.00093214888282 symp…
698	Pruritus and related conditions	0.451813	17	0.483504	-0.392206	0.288416	patient 0.00146158764958 drug 0.00127888919339 skin 0.00123321457934 treatment 0.00123321457934 rogaine 0.00105051612314 million 0.00095916689504 disease 0.00095916689504 solution 0.00095916689504 percent solution 0.00091349228099 herpes 0.00091349228099 study 0.00091349228099 woman 0.00091349228099 malaria 0.000867817666941 human 0.000822143052891 rogaine cause 0.000730793824792 received 0.00068…	11	0.124505	-0.242191	0.328771	drug 0.00340625236545 patient 0.00249791840133 latisse 0.00143819544319 treatment 0.00136250094618 girl 0.00136250094618 million 0.00128680644917 study 0.00128680644917 eyelash 0.00105972295814 effect 0.000984028461131 allergan 0.000984028461131 eye 0.000832639467111 infection 0.000832639467111 immune 0.000832639467111 side effect 0.000832639467111 side 0.000832639467111 bioms 0.000756944970101 r…	72	0.747431	-0.0941121	0.508063	drug 0.00272379213246 study 0.002539648439 patient 0.00230946882217 eczema 0.00150384016327 disease 0.0012046066614 treatment 0.00115857073803 health 0.00102046296794 researcher 0.000928391121205 case 0.000882355197839 effect 0.000859337236157 price 0.000859337236157 skin 0.000836319274474 cause 0.000813301312791 symptom 0.000813301312791 condition 0.000790283351108 data 0.000767265389426 severe …
292.3	Memory loss	0.443939	31	0.881684	-0.66411	0.30583	gulf 0.0025702269069 chemical 0.00207695103588 veteran 0.00199906537203 pentagon 0.00189521782024 study 0.00163559894075 troop 0.00160963705281 illness 0.00129809439742 complaint 0.00116828495768 iraqi 0.00111636118179 gulf veteran 0.00109039929384 weapon 0.00106443740589 defence 0.00106443740589 agent 0.00106443740589 kamisiyah 0.000960589854094 cause 0.000934627966146 department 0.0009086660781…	4	0.0452745	-0.243875	0.48171	study 0.00470957613815 alzheimer_s_disease 0.003663003663 drug 0.00296528867957 vitamin 0.00296528867957 researcher 0.00279085993372 alzheimer 0.002442002442 risk 0.002442002442 cancer 0.00226757369615 took 0.00191871620443 level 0.00191871620443 woman 0.00191871620443 form 0.00174428745857 igf 0.00156985871272 sevigny 0.00156985871272 research 0.00139542996686 disease 0.00139542996686 finding 0.…	39	0.404858	-0.514829	0.403872	study 0.00333368661419 brain 0.00206187553594 patient 0.00162830357745 health 0.00151268438852 concussion 0.00151268438852 cognitive 0.00151268438852 researcher 0.00148377959129 dementia 0.00145487479405 injury 0.00110801722726 school 0.00105020763279 memory 0.00102130283556 university 0.00102130283556 risk 0.000992398038328 help 0.000934588443862 resident 0.000876778849396 high 0.000876778849396…
1015	Effects of other external causes	0.443463	20	0.568828	-0.473354	0.36415	north 0.00325757014881 food 0.00318353446361 korea 0.00266528466721 north korea 0.00199896350041 million 0.00185089213001 child 0.00181387428741 aid 0.0012215888058 south 0.0010364995928 korean 0.000925446065003 red 0.000888428222403 starvation 0.000814392537203 cross 0.000740356852003 north korean 0.000740356852003 international 0.000740356852003 famine 0.000703339009403 red cross 0.000703339009…	4	0.0452745	-0.816675	0.186427	dith 0.00460536763538 schanberg 0.00238208670796 life 0.0020644751469 drug 0.0020644751469 cambodia 0.00190566936636 khmer 0.00174686358583 right 0.00174686358583 rouge 0.00174686358583 child 0.00174686358583 khmer rouge 0.00174686358583 died 0.00142925202477 genocide 0.00142925202477 killing 0.00142925202477 field 0.00127044624424 killing field 0.00127044624424 soldier 0.00127044624424 case 0.00…	69	0.716288	-0.581847	0.378097	child 0.00365672719633 mica 0.00150995916545 study 0.00132613804966 mine 0.00130644293011 health 0.00120796733236 abuse 0.00105040637597 child_abuse 0.000912540539121 risk 0.000912540539121 death 0.000892845419572 treatment 0.000794369821825 care 0.000715589343627 help 0.000695894224078 need 0.000695894224078 family 0.000695894224078 drug 0.000676199104529 law 0.00063680886543 million 0.000636808…
362.29	Macular degeneration (senile) of retina NOS	0.434423	8	0.227531	-0.237338	0.43725	eye 0.00299056820796 university 0.00253048079135 retina 0.00253048079135 blindness 0.00230043708305 cell 0.00207039337474 foetal 0.00184034966644 study 0.00184034966644 smoking 0.00184034966644 patient 0.00161030595813 condition 0.00161030595813 risk 0.00138026224983 health 0.00138026224983 tissue 0.00138026224983 vision 0.00138026224983 eyesight 0.00138026224983 researcher 0.00138026224983 trans…	18	0.203735	-0.4292	0.26774	lucentis 0.0025 drug 0.00208333333333 patient 0.00208333333333 novartis 0.00194444444444 treatment 0.00180555555556 eye 0.00180555555556 million 0.00180555555556 health 0.00180555555556 cost 0.00166666666667 amd 0.00152777777778 study 0.00138888888889 cancer 0.00138888888889 calcium 0.00138888888889 age_related_macular_degeneration 0.00138888888889 sale 0.00125 nice 0.00125 clinical 0.00125 visio…	84	0.872002	0.0832053	0.515173	drug 0.00290905022307 eye 0.00240556076139 study 0.00219577348569 vision 0.00219577348569 patient 0.00177619893428 treatment 0.001692284024 sale 0.00152445420344 regeneron 0.00131466692774 trial 0.00127270947259 care 0.00114683710717 novartis 0.00106292219689 eylea 0.00102096474175 analyst 0.00102096474175 result 0.000979007286611 billion 0.00089509237633 research 0.00089509237633 data 0.00081117…
305.2	Eating disorder	0.426921	23	0.654152	-0.190383	0.542132	woman 0.00229799059427 prozac 0.00171013253527 study 0.00165669089354 lilly 0.00160324925182 eating_disorder 0.00149636596836 girl 0.00138948268491 anorexia 0.00112227447627 obesity 0.00112227447627 brain 0.00106883283454 young 0.00106883283454 child 0.00101539119282 drug 0.00101539119282 weight 0.00096194955109 bulimia 0.00096194955109 clinical 0.00096194955109 treatment 0.00096194955109 million…	4	0.0452745	-0.4019	0	drug 0.00921105326392 addiction 0.005206247497 rat 0.00440528634361 weight 0.00440528634361 dewey 0.00360432519023 gvg 0.00360432519023 vigabatrin 0.00360432519023 cocaine 0.00280336403684 use 0.00280336403684 methamphetamine 0.00280336403684 cocaine methamphetamine 0.00280336403684 pharmaceutical 0.00280336403684 binge 0.00280336403684 brookhaven 0.00280336403684 obese 0.00280336403684 dopamine …	56	0.581335	-0.326669	0.475969	study 0.00261208410054 eating_disorder 0.00221598938038 health 0.00171284203314 researcher 0.00168072624502 teen 0.00145591572817 parent 0.00126322099944 girl 0.00123110521132 model 0.00116687363508 woman 0.00113475784696 problem 0.00113475784696 disease 0.00108123153342 patient 0.00107052627071 university 0.00100629469447 anorexia 0.00100629469447 binge 0.000995589431765 treatment 0.000984884169…
204.4	Multiple myeloma	0.418104	2	0.0568828	0.4215	0	intron 0.00840336134454 malignant 0.00672268907563 cancer 0.00672268907563 cell 0.00504201680672 immune 0.00504201680672 melanoma 0.00504201680672 commission 0.00504201680672 use 0.00504201680672 malignant melanoma 0.00504201680672 protein 0.00504201680672 surgery 0.00504201680672 virus 0.00504201680672 interferon 0.00504201680672 surgery risk return 0.00336134453782 used hairy 0.00336134453782 a…	26	0.294284	0.0703242	0.606208	cancer 0.00390557194931 cell 0.00243013365735 disease 0.00234334316959 risk 0.00225655268183 drug 0.0020829717063 patient 0.00156222877973 multiple_myeloma 0.00156222877973 study 0.00147543829196 stem cell 0.00130185731644 treatment 0.00130185731644 stem 0.00130185731644 higher 0.00112827634091 blood 0.00112827634091 researcher 0.00112827634091 gum 0.00112827634091 woman 0.00112827634091 takeda 0…	87	0.903145	-0.12078	0.518813	cancer 0.00471836720987 drug 0.00396275680259 patient 0.00396275680259 study 0.00222485286586 treatment 0.00202335675726 multiple_myeloma 0.00194779571653 trial 0.00182186064865 cell 0.00167073856719 celgene 0.00162036454004 billion 0.00154480349932 therapy 0.00131812037713 sale 0.0011418112821 risk 0.00106625024138 blood 0.00106625024138 medicine 0.0010410632278 survival 0.000965502187072 approv…
246	Other disorders of thyroid	0.416593	10	0.284414	-0.321404	0.419883	cancer 0.00172413793103 study 0.00134099616858 chernobyl 0.00121328224777 algae 0.00108556832695 nuclear 0.00108556832695 health 0.00108556832695 food 0.00102171136654 risk 0.00102171136654 transplant 0.00095785440613 product 0.00095785440613 thyroid 0.00095785440613 million 0.000893997445722 iodine 0.000893997445722 cell 0.000830140485313 child 0.000830140485313 case 0.000702426564496 radiation …	11	0.124505	-0.321122	0.465405	sale 0.00255312758129 cancer 0.00210257565518 million 0.00195239167981 drug 0.00157693174138 thyroid 0.00157693174138 billion 0.00142674776601 patient 0.00135165577833 abbott 0.00127656379064 exelixis 0.00120147180296 tumor 0.00112637981527 development 0.00112637981527 thyroid_cancer 0.00112637981527 xl184 0.00112637981527 rose 0.00112637981527 woman 0.00105128782759 overweight 0.00105128782759 m…	81	0.84086	-0.198944	0.439649	study 0.0036391555661 cancer 0.00332080748056 patient 0.00215977328623 drug 0.00180397248474 researcher 0.00174779341082 risk 0.00167288797893 woman 0.00159798254703 health 0.00129836081947 treatment 0.0012047290296 thyroid 0.00101746544987 surgery 0.000811475512166 medicine 0.000792749154193 problem 0.000792749154193 chemical 0.000792749154193 disease 0.00077402279622 level 0.000736570080274 exp…
201	Hodgkin's disease	0.414881	15	0.426621	-0.278738	0.442048	patient 0.00447580033379 cancer 0.0034137460173 treatment 0.00212410863298 drug 0.00174480351995 trial 0.00174480351995 therapy 0.00166894249734 cell 0.00159308147474 non 0.00151722045213 study 0.00121377636171 tumor 0.00106205431649 blood 0.00106205431649 first 0.000986193293886 virus 0.000986193293886 antisense 0.000986193293886 benzene 0.000910332271279 result 0.000910332271279 effect 0.000834…	31	0.350877	-0.0797103	0.553262	cancer 0.00411430490638 drug 0.0031906854376 patient 0.00293878921884 treatment 0.00198718128131 cell 0.00181925046881 study 0.00181925046881 disease 0.00134344650004 risk 0.00125948109379 trial 0.00125948109379 non 0.00123149262504 hodgkin_s_lymphoma 0.00103557334378 non hodgkin_s_lymphoma 0.00103557334378 rituxan 0.00100758487503 researcher 0.000895631000028 treanda 0.000867642531277 chemothera…	45	0.467144	-0.392133	0.450759	cancer 0.00564883195177 patient 0.00423813112283 drug 0.00331574981161 cell 0.00215825169555 study 0.00201356443105 treatment 0.00179653353429 trial 0.00165184626978 risk 0.00147098718915 therapy 0.00147098718915 approval 0.0011996985682 car 0.00112735493595 keytruda 0.00107309721176 blood 0.0010007535795 fda 0.0010007535795 merck 0.000964581763376 novartis 0.00087415222306 data 0.000856066314996…
338	Pain	0.409658	3	0.0853242	-0.383967	0.39944	marijuana 0.00596603946765 medical 0.00458926112896 drug 0.00413033501606 vasconcellos 0.00367140890317 bill 0.00367140890317 patient 0.00275355667737 research 0.00275355667737 california 0.00275355667737 benefit 0.00229463056448 actiq 0.00229463056448 cancer 0.00229463056448 medtronic 0.00229463056448 use 0.00229463056448 medical marijuana 0.00229463056448 pain 0.00183570445158 anesta 0.00183570…	24	0.271647	-0.485103	0.380424	drug 0.00511849105272 pain 0.00318394325326 patient 0.00185394164114 chronic_pain 0.0015315170079 fda 0.00108818313719 study 0.00100757697888 product 0.00100757697888 trial 0.000926970820571 alpharma 0.000886667741415 treat 0.00084636466226 brain 0.00084636466226 fentora 0.000806061583105 market 0.000806061583105 stage 0.00076575850395 pfizer 0.00076575850395 experimental 0.00076575850395 treatme…	84	0.872002	-0.461252	0.385471	pain 0.00353870744488 study 0.00315558777972 patient 0.00262416372804 opioid 0.00208038097749 drug 0.00178377220446 medical 0.00128942424942 chronic_pain 0.00126470685166 opioids 0.00125234815279 health 0.00119055465841 treatment 0.00111640246515 researcher 0.0010916850674 marijuana 0.00102989157302 cannabis 0.00100517417526 therapy 0.000968098078634 prescription 0.000931021982006 use 0.000918663…
191	Manlignant and unknown neoplasms of brain and nervous system	0.401605	14	0.39818	-0.0869923	0.361886	cancer 0.00237913161696 brain_tumor 0.002124224658 study 0.00203925567168 aspartame 0.00186931769904 tumor 0.00186931769904 system 0.00135950378112 cause 0.00135950378112 food 0.00135950378112 radiation 0.00135950378112 brain 0.0012745347948 fda 0.00110459682216 gene 0.00101962783584 cell 0.00101962783584 use 0.00093465884952 trial 0.00093465884952 drug 0.00093465884952 brain cancer 0.00084968986…	41	0.464063	-0.359575	0.449996	kennedy 0.0027003323486 cancer 0.00246953471196 tumor 0.002261816839 patient 0.00159250369276 drug 0.00152326440177 brain_tumor 0.00133862629247 hospital 0.00120014771049 cell 0.00106166912851 brain 0.000969350073855 vaccine 0.000946270310192 massachusetts 0.000923190546529 treatment 0.000923190546529 type 0.000900110782866 lung 0.000900110782866 surgery 0.000807791728213 doctor 0.000738552437223…	33	0.342572	-0.34365	0.50657	cancer 0.00568206748278 brain 0.00344434206485 patient 0.00331271115791 study 0.00252292571629 therapy 0.00232547935589 drug 0.00179895572814 health 0.0014698784608 treatment 0.00127243210039 blood 0.00127243210039 brain cancer 0.00127243210039 brain_tumor 0.00120661664692 surgery 0.00107498573999 child 0.00107498573999 barrier 0.00100917028652 brain barrier 0.00100917028652 surgeon 0.00100917028…
251.1	Hypoglycemia	0.39761	8	0.227531	-0.150944	0.406586	food 0.00508992195453 product 0.00226218753535 gene 0.00214907815858 diabetes 0.00214907815858 functional 0.00192285940504 functional food 0.00192285940504 health 0.00169664065151 president 0.00147042189798 drug 0.00135731252121 clinical 0.00135731252121 insulin 0.00124420314444 nutraceuticals 0.00124420314444 disease 0.00124420314444 supplement 0.00124420314444 market 0.00124420314444 make 0.001…	22	0.24901	-0.494017	0.341917	patient 0.00340480353363 diabetes 0.00299070580657 drug 0.00289868408945 blood 0.00211649949388 study 0.00211649949388 level 0.0018404343425 sugar 0.00174841262538 trial 0.00174841262538 blood sugar 0.00165639090825 treatment 0.00151835833257 liraglutide 0.00151835833257 byetta 0.00142633661544 result 0.00128830403975 amylin 0.00105824974694 viaject 0.00101223888838 glucose 0.000966228029815 novo…	69	0.716288	-0.207091	0.456818	insulin 0.00369689883637 patient 0.00369689883637 study 0.00363008741161 diabetes 0.00347419408719 blood 0.00277267412728 sugar 0.00244975224097 glucose 0.00212683035466 blood sugar 0.0021156951172 pump 0.00142531039474 health 0.00140303991983 risk 0.00133622849507 type 0.00128055230778 level 0.00128055230778 control 0.00119147040811 researcher 0.00111352374589 hypoglycemia 0.00104671232114 devic…
564.1	Irritable Bowel Syndrome	0.390883	6	0.170648	-0.30665	0.400005	drug 0.00334168755221 research 0.00267335004177 product 0.00233918128655 pfizer 0.00183792815372 campbell 0.0015037593985 oxide 0.0015037593985 nitric 0.00133667502089 nitric oxide 0.00133667502089 gas 0.00133667502089 treatment 0.00133667502089 billion 0.00116959064327 moncada 0.00116959064327 market 0.00116959064327 blood 0.00116959064327 disease 0.00116959064327 vasella 0.00100250626566 phase …	39	0.441426	-0.21478	0.356875	drug 0.0111390859846 q1 0.0064850843061 profit 0.00480659189746 pct 0.00404364080262 buy 0.00335698481727 q1 profit 0.00305180437934 fda 0.00289921416037 hospital 0.00251773861295 rise 0.0022888532845 rise pct 0.00213626306554 irritable_bowel 0.0018310826276 irritable_bowel drug 0.0018310826276 basf drug contract manufact 0.00175478751812 contract 0.00175478751812 fmc 0.00175478751812 drug reddy …	54	0.560573	-0.459944	0.313137	patient 0.00327507710383 drug 0.00287854310471 study 0.00270230577177 diet 0.00177705977383 ibs 0.00173300044059 disease 0.00142458510795 billion 0.00130709355265 food 0.001248347775 researcher 0.00120428844177 condition 0.0011161697753 sale 0.0011161697753 hospital 0.0011161697753 symptom 0.00102805110883 celiac 0.00102805110883 celiac disease 0.000939932442356 irritable_bowel_syndrome 0.0008958…
521.1	Dental caries	0.388456	14	0.39818	-0.146188	0.268873	cancer 0.00184094256259 protein 0.00147275405007 cigar 0.00147275405007 human 0.00147275405007 cavity 0.00147275405007 researcher 0.00128865979381 cell 0.00110456553756 first 0.00101251840943 disease 0.000920471281296 cause 0.000920471281296 lead 0.000920471281296 diet 0.000920471281296 virus 0.000920471281296 fibre diet 0.000828424153166 fibre 0.000828424153166 drug 0.000828424153166 university …	10	0.113186	-0.2135	0.304649	patient 0.00347878696211 cancer 0.00279815473039 drug 0.00204189669515 cell 0.00181501928458 disease 0.00158814187401 treatment 0.00128563865991 tumour 0.00121001285639 tumor 0.00121001285639 trial 0.00113438705286 virus 0.00113438705286 liver 0.00105876124934 viral 0.000983135445814 result 0.000983135445814 cavity 0.000983135445814 compound 0.000983135445814 million 0.000983135445814 mouse 0.000…	63	0.654002	-0.119316	0.512823	sugar 0.0023829434532 study 0.00229413810711 health 0.00224973543407 researcher 0.00142828598282 cancer 0.00138388330978 tax 0.00129507796369 drink 0.00125067529065 risk 0.00111746727153 child 0.00102866192545 soda 0.00102866192545 beverage 0.00102866192545 zika 0.00100646058893 woman 0.000895453906325 disease 0.000828849896764 patient 0.000828849896764 brain 0.000806648560243 university 0.000784…
780	Hypothermia/Chills	0.387474	14	0.39818	-0.229355	0.360916	malaria 0.0014306970356 patient 0.00125901339132 disease 0.00114455762848 body 0.00114455762848 study 0.00103010186563 light 0.000972873984205 egg 0.000972873984205 death 0.000915646102781 sad 0.000915646102781 child 0.000858418221357 blood 0.000801190339934 parasite 0.00074396245851 winter 0.00074396245851 case 0.00074396245851 cell 0.00074396245851 treatment 0.000686734577086 drug 0.00068673457…	29	0.32824	-0.0906966	0.412821	drug 0.00796443785886 police 0.00217632894981 pain 0.00157436562326 tijuana 0.00148175588072 glaxo 0.00143545100945 fda 0.00138914613817 approval 0.0013428412669 patient 0.00129653639563 pfizer 0.00129653639563 cartel 0.00125023152436 chill 0.00120392665308 officer 0.00115762178181 child 0.00111131691054 gang 0.00101870716799 pharmaceutical 0.000972402296722 agency 0.000926097425449 related 0.000…	42	0.436001	-0.283414	0.411432	health 0.00181384742952 study 0.00156509121061 woman 0.00128524046434 patient 0.00128524046434 case 0.00109867330017 care 0.0010675787728 infection 0.00103648424544 bacteria 0.000912106135987 heart 0.000912106135987 zika 0.00084991708126 drug 0.000818822553897 wisconsin 0.000818822553897 symptom 0.000818822553897 researcher 0.000787728026534 cost 0.000787728026534 cardiac_arrest 0.000756633499171…
519	Other diseases of respiratory system, not elsewhere classified	0.374339	15	0.426621	-0.261867	0.481027	smoke 0.00216581041604 health 0.00171250125919 smoking 0.0016621335751 secondhand smoke 0.001611765891 secondhand 0.001611765891 tobacco 0.00151103052282 child 0.00141029515463 vaccine 0.00100735368188 trial 0.000956985997784 siegel 0.00090661831369 death 0.000805882945502 lung 0.000805882945502 exposure 0.000755515261408 cold 0.000705147577314 disease 0.000705147577314 cause 0.000705147577314 mi…	12	0.135823	-0.1736	0.50283	cancer 0.00307169466048 lung 0.00228743219397 lung cancer 0.00189530096072 death 0.0016992353441 china 0.00150316972747 million 0.00137245931638 drug 0.00137245931638 smoking 0.00130710411084 chinese 0.00130710411084 risk 0.00117639369976 smoker 0.00117639369976 dog 0.00104568328867 researcher 0.000980328083132 cause 0.000980328083132 virus 0.000980328083132 health 0.000849617672048 respiratory_d…	54	0.560573	-0.333071	0.546371	study 0.00262941803379 health 0.00155493823925 drug 0.00142390411797 disease 0.00134528364519 asthma 0.00134528364519 risk 0.0011618358754 researcher 0.00110942222688 child 0.00108321540262 death 0.00108321540262 research 0.000899767632825 respiratory_disease 0.000873560808568 woman 0.000873560808568 lung 0.000821147160054 patient 0.000794940335797 million 0.000777469119625 university 0.000716319…
302	Sexual and gender identity disorders	0.359799	7	0.19909	-0.59605	0.245436	circumcision 0.00300631325784 doctor 0.00220462972242 female 0.00210441928049 court 0.00190399839663 girl 0.00190399839663 egyptian 0.0018037879547 practice 0.0018037879547 female circumcision 0.00170357751278 government 0.00170357751278 right 0.00160336707085 ban 0.00140294618699 circumcised 0.00140294618699 woman 0.00120252530314 procedure 0.00110231486121 islamic 0.00110231486121 operation 0.0…	31	0.350877	0.100794	0.274607	drug 0.0117859418135 mln 0.00509662348694 pharma 0.00435336589509 outlook 0.00403482692716 fda 0.00371628795923 study 0.00371628795923 nod 0.00361010830325 fda nod 0.00361010830325 get fda nod 0.00361010830325 get fda 0.00361010830325 sale 0.00350392864727 premature_ejaculation 0.00350392864727 goal 0.00318538967934 amgen 0.00307921002336 premature_ejaculation drug 0.00307921002336 meet 0.0029730…	51	0.52943	-0.296648	0.521036	men 0.00494894588612 study 0.0049141757745 treatment 0.00251503807327 patient 0.0020282565107 therapy 0.00192394617587 sexual 0.00188917606426 woman 0.00181963584103 risk 0.00181963584103 researcher 0.00178486572942 erectile 0.00171532550619 health 0.00140239450169 dysfunction 0.00136762439007 erectile dysfunction 0.00133285427846 medicine 0.00129808416685 testosterone 0.00126331405524 surgery 0.…
427.42	Cardiac arrest	0.359784	6	0.170648	-0.647257	0.182292	transplant 0.00338491295938 organ 0.00338491295938 death 0.00229690522244 hospital 0.00193423597679 donor 0.00193423597679 heart 0.00193423597679 japan 0.00181334622824 organ transplant 0.00169245647969 doctor 0.00169245647969 brain 0.00169245647969 bill 0.00169245647969 parliament 0.00157156673114 product 0.00120889748549 died 0.00120889748549 fda 0.00120889748549 legal 0.00108800773694 house 0.…	17	0.192417	-0.467151	0.352377	heart 0.00317674239507 drug 0.00259915286869 blood 0.00182903350019 cardiac_arrest 0.00173276857913 used 0.00163650365807 effect 0.00158837119754 body 0.00149210627647 increase 0.00139584135541 hormone 0.00139584135541 athlete 0.00134770889488 steroid 0.00125144397382 stimulant 0.00125144397382 diuretic 0.00120331151328 scarso 0.00120331151328 result 0.00110704659222 kidney 0.00105891413169 dopin…	69	0.716288	-0.456873	0.372067	cardiac_arrest 0.00288493241015 death 0.00224491379143 study 0.00185217509358 patient 0.00177944570509 infection 0.00145943639573 health 0.00144489051803 heart 0.00144489051803 hospital 0.00143034464033 cpr 0.00140125288493 researcher 0.00115397296406 medical 0.00111033533097 bystander 0.00100851418708 public 0.000906693043192 emergency 0.000892147165493 school 0.0008339636547 drug 0.000833963654…
577.1	Acute pancreatitis	0.358028	11	0.312856	-0.0376095	0.513291	trial 0.00428413488115 marimastat 0.00414593698176 biotech 0.00400773908237 british 0.00373134328358 british biotech 0.0034549474848 drug 0.00331674958541 stage 0.00262576008845 patient 0.00262576008845 cancer 0.00262576008845 product 0.00262576008845 result 0.00221116639027 phase 0.00221116639027 analyst 0.00207296849088 late stage 0.00207296849088 late 0.00207296849088 lexipafant 0.002072968490…	59	0.667799	-0.183289	0.289465	drug 0.00554435483871 byetta 0.00248415898618 pancreatitis 0.00244815668203 fda 0.00223214285714 merck 0.002196140553 study 0.00216013824885 patient 0.0021241359447 amylin 0.0021241359447 trial 0.00176411290323 liraglutide 0.00172811059908 novo 0.00162010368664 analyst 0.00158410138249 lilly 0.00158410138249 diabetes 0.00154809907834 deal 0.0013680875576 rise 0.00126008064516 researcher 0.0011880…	9	0.0934288	-0.4681	0.556638	drug 0.00433709713602 study 0.00366409930457 heart 0.00299110147312 risk 0.00276676886263 cholesterol 0.00276676886263 victoza 0.00254243625215 patient 0.00254243625215 test 0.00231810364167 fasting 0.00231810364167 samsung 0.00209377103118 diabetes 0.0018694384207 bioepis 0.0018694384207 blood 0.00164510581021 researcher 0.00164510581021 cholesterol test 0.00164510581021 medicine 0.0016451058102…
151	Cancer of stomach	0.352573	15	0.426621	-0.741808	0.245164	cancer 0.00420805739514 marimastat 0.00206953642384 trial 0.00165562913907 death 0.00165562913907 biotech 0.00144867549669 disease 0.00131070640177 lung 0.00131070640177 british 0.0012417218543 patient 0.00117273730684 british biotech 0.00117273730684 million 0.00117273730684 drug 0.00110375275938 analyst 0.00110375275938 study 0.00103476821192 cause 0.000965783664459 law 0.000965783664459 phase …	42	0.475382	-0.618829	0.304594	drug 0.00498499142367 study 0.00385934819897 cancer 0.00380574614065 novartis 0.00278730703259 roche 0.00235849056604 patient 0.00230488850772 glaxo 0.00214408233276 approval 0.00192967409949 merck 0.00187607204117 plan 0.00176886792453 ovarian_cancer 0.00176886792453 novartis plan 0.00171526586621 pct 0.00171526586621 data 0.00166166380789 help 0.00160806174957 pill 0.00144725557461 stomach_canc…	15	0.155715	-0.535367	0.624601	drug 0.0061215566244 cancer 0.00576380331518 patient 0.00290177684144 approval 0.002186270223 herceptin 0.00194776801685 roche 0.00182851691378 treatment 0.00170926581071 fda 0.00159001470764 biosimilar 0.00159001470764 lilly 0.00147076360456 study 0.00147076360456 gastric_cancer 0.00135151250149 trial 0.00135151250149 first 0.00123226139842 stage 0.00123226139842 cell 0.00123226139842 breast_can…
189.21	Malignant neoplasm of bladder	0.351227	4	0.113766	-0.709387	0.0837529	saccharin 0.00427107061503 product 0.00341685649203 study 0.00256264236902 bladder_cancer 0.00256264236902 benzidine 0.00227790432802 substance 0.00227790432802 tobacco 0.00199316628702 calorie 0.00199316628702 used 0.00199316628702 allied 0.00170842824601 food 0.00170842824601 benzidine containing 0.00170842824601 benzidine containing product 0.00170842824601 corp 0.00170842824601 containing 0.0…	6	0.0679117	-0.36425	0.626985	cancer 0.00763767921747 study 0.00227790432802 risk 0.00227790432802 statin 0.00174192683907 researcher 0.00160793246684 ezh2 0.0014739380946 drug 0.0014739380946 health 0.00133994372236 chinnaiyan 0.00133994372236 million 0.00133994372236 likely 0.00133994372236 mir 0.00120594935013 spread 0.00107195497789 body 0.00107195497789 disease 0.00107195497789 type 0.00107195497789 cell 0.00093796060565…	84	0.872002	-0.474683	0.408224	cancer 0.00560614684121 drug 0.00495731360273 patient 0.00333523050655 bladder_cancer 0.0022766078543 treatment 0.00200341491178 lung 0.00184974388162 study 0.00176437108708 merck 0.00174729652817 roche 0.00161070005692 trial 0.00159362549801 lung cancer 0.0015765509391 tecentriq 0.00155947638019 immunotherapy 0.00154240182129 keytruda 0.00150825270347 approval 0.00143995446784 advanced 0.0013716…
785	Abdominal pain	0.350913	19	0.540387	-0.57943	0.243693	food 0.00190164280809 health 0.00121493846073 case 0.00116211504939 department 0.00089799799271 child 0.00089799799271 safety 0.00089799799271 egg 0.00089799799271 drug 0.000845174581374 disease 0.000792351170039 patient 0.000739527758703 abdominal_pain 0.000739527758703 pain 0.000739527758703 cause 0.000686704347367 outbreak 0.000686704347367 consumer 0.000633880936031 illness 0.000633880936031 …	15	0.169779	-0.663058	0.15833	drug 0.00443802801839 patient 0.0034220938937 study 0.00187145759812 crohn_s 0.00160410651267 hepatitis 0.00144369586141 fda 0.00139022564432 treatment 0.00133675542723 tysabri 0.00128328521014 approved 0.00117634477596 effect 0.00117634477596 constipation 0.00117634477596 abdominal_pain 0.00112287455887 crohn_s_disease 0.00112287455887 million 0.00106940434178 disease 0.000962463907603 telbivudi…	33	0.342572	-0.56195	0.266708	study 0.00347900253631 patient 0.00300765380558 symptom 0.00267097614078 disease 0.00226696294301 diet 0.00196395304469 celiac 0.00169461091285 food 0.00166094314637 celiac disease 0.00155993984692 drug 0.00145893654748 woman 0.001425268781 surgery 0.0012569299486 health 0.0012569299486 researcher 0.00122326218212 ibs 0.00118959441564 test 0.00115592664916 abdominal_pain 0.00112225888268 trial 0.…
480.1	Bacterial pneumonia	0.340554	19	0.540387	-0.25957	0.377867	disease 0.00294915654123 health 0.00259525775628 system 0.00165152766309 bacteria 0.00165152766309 air 0.00153356140144 water 0.00153356140144 cabrol 0.00141559513979 pneumonia 0.00141559513979 outbreak 0.00141559513979 commission 0.00141559513979 agency 0.00129762887814 legionnaires_disease 0.00129762887814 spread 0.00129762887814 illness 0.00129762887814 air conditioning 0.00117966261649 condit…	4	0.0452745	-0.2562	0.495279	h5n1 0.00292786797977 bird_flu 0.00266169816343 pandemic 0.00266169816343 drug 0.00239552834709 human 0.00239552834709 case 0.00212935853074 soldier 0.00212935853074 giriputro 0.0018631887144 korea 0.0018631887144 symptom 0.0018631887144 death 0.00159701889806 strain 0.00159701889806 virus 0.00159701889806 infected 0.00159701889806 bacterial_pneumonia 0.00159701889806 indonesia 0.00159701889806 i…	42	0.436001	-0.264446	0.50872	water 0.00413831623845 flint 0.00291967096578 drug 0.00284350563623 study 0.0022341829999 patient 0.00215801767036 antibiotic 0.00215801767036 lead 0.00185335635219 infection 0.00185335635219 michigan 0.0017010256931 pneumonia 0.0017010256931 disease 0.00154869503402 celiac 0.00154869503402 snyder 0.00124403371585 health 0.00124403371585 case 0.00124403371585 stage 0.00124403371585 late 0.0011678…
704.1	Alopecia	0.334787	17	0.483504	-0.0413708	0.511088	drug 0.00371149325745 cancer 0.00185574662873 patient 0.00185574662873 rogaine 0.00148459730298 solution 0.00136088086107 percent solution 0.00123716441915 woman 0.00123716441915 burzynski 0.00123716441915 hair 0.00117530619819 study 0.00117530619819 trial 0.00111344797724 fda 0.00105158975628 rogaine million 0.00105158975628 smoking 0.000927873314363 consumer 0.000866015093406 reynolds 0.0008041…	13	0.147142	-0.172679	0.502078	drug 0.00348542458809 cancer 0.00240811153359 patient 0.00209125475285 cell 0.00139416983523 hair_loss 0.00120405576679 growth 0.00120405576679 treatment 0.0010773130545 tumor 0.00101394169835 trial 0.00101394169835 study 0.000950570342205 yen 0.000887198986058 researcher 0.000887198986058 research 0.000887198986058 side 0.000823827629911 prostate_cancer 0.000823827629911 side effect 0.0008238276…	36	0.373715	-0.528071	0.374735	study 0.00298671696927 woman 0.00237365401242 hair 0.00209070187849 men 0.00194922581152 drug 0.00185490843355 patient 0.00176059105557 researcher 0.0016191149886 hair_loss 0.00157195629961 cooling 0.00152479761063 scalp 0.00138332154366 health 0.00138332154366 medicine 0.00128900416568 product 0.00119468678771 treatment 0.00100605203175 fda 0.00100605203175 skin 0.000958893342765 mercury 0.00086…
772.1	Muscular wasting and disuse atrophy	0.331328	2	0.0568828	-0.26125	0.117875	disease 0.00504731861199 chataway 0.00378548895899 couple 0.00315457413249 researcher 0.00315457413249 protein 0.00315457413249 mouse 0.00315457413249 genetic 0.00315457413249 study 0.00315457413249 approach 0.00252365930599 risk 0.00252365930599 child 0.00252365930599 genetically 0.00252365930599 dystrophin 0.00252365930599 deficiency 0.00252365930599 british researcher muscle_wasting 0.00189274…	3	0.0339559	-0.642571	0.214831	cell 0.0057431656329 neuron 0.00252699287847 motor 0.00229726625316 svendsen 0.00206753962784 disease 0.00206753962784 ostarine 0.00206753962784 muscle 0.00206753962784 motor neuron 0.00206753962784 drug 0.00206753962784 steiner 0.00183781300253 genetic 0.00183781300253 potential 0.00160808637721 nerve 0.00160808637721 child 0.0013783597519 cancer 0.0013783597519 sale 0.0013783597519 muscle_wasti…	87	0.903145	-0.429694	0.518408	drug 0.00858623076751 fda 0.00315982224604 patient 0.00312632589714 biogen 0.00265737701257 dmd 0.002188428128 sarepta 0.0021549317791 treatment 0.00205444273241 approval 0.00151850115004 analyst 0.00151850115004 disease 0.00125053035886 sareptas 0.00118353766106 treat 0.00115004131216 approved 0.00111654496327 million 0.00104955226547 therapeutic 0.00101605591657 pharmaceutical 0.00101605591657 …
204.11	Lymphoid leukemia, acute	0.328753	9	0.255973	-0.184727	0.655272	child 0.00524445948232 cancer 0.00372187447132 study 0.00304517002199 leukaemia 0.002030113348 research 0.00169176112333 cause 0.001522585011 power 0.001522585011 line 0.00135340889866 field 0.00135340889866 power line 0.00118423278633 evidence 0.00118423278633 cell 0.00118423278633 british 0.00118423278633 csf 0.00118423278633 case 0.00118423278633 blood 0.001015056674 electromagnetic 0.00101505…	26	0.294284	-0.275977	0.348233	cell 0.00369220890411 cancer 0.00267551369863 child 0.00240796232877 drug 0.00197988013699 chusovitina 0.00197988013699 researcher 0.00144477739726 study 0.00123073630137 treatment 0.00123073630137 blood 0.0011772260274 genetic 0.0011772260274 germany 0.00112371575342 son 0.00112371575342 leukemia 0.00107020547945 patient 0.00101669520548 first 0.000963184931507 age 0.000963184931507 vault 0.0009…	42	0.436001	0.0998143	0.568762	patient 0.00544058236146 cell 0.00461163198415 cancer 0.00438295601799 drug 0.00392560408568 therapy 0.00335391417029 novartis 0.0031538226999 car 0.00263930177605 treatment 0.00246779480143 trial 0.00218194984374 juno 0.00167695708514 kite 0.00139111212745 fda 0.0010957390045 approval 0.00106715450873 gene 0.00106715450873 blood 0.00106715450873 car therapy 0.000981401021419 remission 0.00092423…
1014	Effects of heat, cold and air pressure	0.322018	5	0.142207	-0.62688	0.285028	herpes 0.00213743721278 doctor 0.00160307790959 police 0.00128246232767 baby 0.00117559046703 drug 0.00106871860639 cot_death 0.00106871860639 strike 0.00106871860639 hospital 0.00106871860639 zctu 0.000961846745752 march 0.000961846745752 juror 0.000961846745752 genital 0.000854974885113 risk 0.000854974885113 harare 0.000854974885113 government 0.000854974885113 genital herpes 0.000854974885113…	4	0.0452745	-0.24635	0.215785	drug 0.00288026333836 avastin 0.00246879714717 bolivia 0.00178302016184 roche 0.00164586476478 united 0.00150870936771 nato 0.00150870936771 patient 0.00137155397065 cancer 0.00137155397065 billion 0.00109724317652 coca 0.000960087779454 tumor 0.000960087779454 afghanistan 0.000960087779454 narcotic 0.000960087779454 white house 0.000822932382389 erbitux 0.000822932382389 counter narcotic 0.00082…	75	0.778574	-0.503909	0.332544	study 0.00179530860962 peanut 0.00155942864631 allergy 0.0015397719827 food 0.00138251867383 woman 0.00118595203774 risk 0.00118595203774 health 0.00112698204691 child 0.00106801205609 choking 0.000851788756388 researcher 0.000832132092779 heat 0.00081247542917 medical 0.000773162101953 baby 0.000733848774735 medicine 0.000674878783908 first 0.000674878783908 guideline 0.000655222120299 help 0.00…
591	Urinary tract infection	0.312672	7	0.19909	0.124667	0.499922	infection 0.0025664527956 drug 0.00183318056829 urinary_tract_infection 0.00164986251146 study 0.00164986251146 child 0.00164986251146 cream 0.00164986251146 antibiotic 0.00146654445463 disease 0.00146654445463 pain 0.00146654445463 used 0.0012832263978 including 0.0012832263978 bayer 0.00109990834097 bacteria 0.00109990834097 catheter 0.00109990834097 acute 0.00109990834097 bladder 0.00109990834…	2	0.0226372	0.33525	0.474115	drug 0.00407885791978 patient 0.00305914343984 walking 0.00271923861319 study 0.00237933378654 acorda 0.00237933378654 medicine 0.00237933378654 fampridine 0.00237933378654 diarrhea 0.00169952413324 placebo 0.00169952413324 multiple_sclerosis 0.00169952413324 treatment 0.00169952413324 dupont 0.00169952413324 million 0.00135961930659 risk 0.00135961930659 side effect 0.00135961930659 phase 0.0013…	69	0.716288	-0.0758271	0.404533	infection 0.00335153455093 death 0.00301261532668 antibiotic 0.00271888533233 drug 0.00237996610808 resistant 0.00231218226323 cdc 0.00183769534928 study 0.00167953304462 bacteria 0.00163434381472 woman 0.00161174919977 patient 0.00161174919977 hospital 0.00145358689512 health 0.00136320843532 disease 0.00102428921107 drug resistant 0.00100169459612 medical 0.00100169459612 estimate 0.00093391075…
740.9	Osteoarthrosis NOS	0.28833	5	0.142207	-0.302257	0.302001	obesity 0.00311203319502 drug 0.00207468879668 arthritis 0.00207468879668 problem 0.00165975103734 disease 0.00165975103734 woman 0.00165975103734 osteoarthritis 0.00165975103734 risk 0.00165975103734 product 0.00124481327801 health 0.00124481327801 oestrogen 0.00124481327801 united 0.00124481327801 american 0.00124481327801 medical 0.00124481327801 used 0.00124481327801 hip 0.00103734439834 popu…	18	0.203735	-0.100082	0.488996	drug 0.00332629118533 pain 0.0018429451162 osteoarthritis 0.00175304535443 naproxcinod 0.0015732458309 knee 0.00148334606913 arthritis 0.00143839618825 nicox 0.00134849642648 study 0.00125859666472 pfizer 0.0010338472603 obesity 0.0010338472603 patient 0.000898997617656 product 0.000854047736773 surgery 0.000854047736773 million 0.000809097855891 treatment 0.000809097855891 result 0.0007191980941…	50	0.519049	-0.245655	0.400559	study 0.00382404834203 knee 0.00356658766158 pain 0.00296079782521 osteoarthritis 0.00290021884158 patient 0.00202939595181 risk 0.00180222476317 drug 0.00180222476317 researcher 0.0015977706934 joint 0.00130244814818 arthritis 0.00114342831613 knee osteoarthritis 0.0010979940784 treatment 0.000984408484087 health 0.000969263738178 therapy 0.000961691365223 participant 0.000916257127496 physical …
274.1	Gout	0.283419	2	0.0568828	-0.00493333	0.649757	obesity 0.00435540069686 protein 0.00290360046458 cell 0.00290360046458 problem 0.00232288037166 immune 0.00232288037166 flower 0.0020325203252 white 0.00174216027875 blood 0.00174216027875 immune system 0.00174216027875 body 0.00174216027875 white blood cell 0.00174216027875 lipocortin 0.00174216027875 white blood 0.00174216027875 rheumatoid_arthritis 0.00174216027875 health 0.00174216027875 blo…	49	0.554612	-0.103368	0.412807	drug 0.00736561137953 gout 0.00398689056323 fda 0.00243267898774 novartis 0.00236510457141 patient 0.00195965807345 savient 0.00179072203264 approval 0.00168936040815 work 0.00152042436733 gout drug 0.00152042436733 pfizer 0.00148663715917 generic 0.00148663715917 merck 0.00141906274285 profit 0.00138527553468 study 0.00131770111836 deal 0.00128391391019 charge 0.00121633949387 heart 0.0012163394…	23	0.238763	-0.237688	0.409269	drug 0.00442074714001 gout 0.0031383930078 astrazeneca 0.00239597745756 surgery 0.00215975432795 treatment 0.00199102352107 right 0.00178854655283 million 0.00148483110046 medicine 0.00148483110046 sale 0.00138359261634 zika 0.00134984645497 study 0.00124860797084 billion 0.00121486180947 case 0.00114736948672 patient 0.00114736948672 shingrix 0.0010461310026 disease 0.0010461310026 health 0.0010…
440	Atherosclerosis	0.277845	10	0.284414	0.037675	0.434154	disease 0.00309313781647 study 0.00286401649674 heart 0.00286401649674 heart disease 0.00206209187765 wine 0.00183297055791 blood 0.00171840989804 risk 0.00171840989804 red 0.00160384923817 atherosclerosis 0.00160384923817 researcher 0.00160384923817 red wine 0.00160384923817 artery 0.00137472791843 fat 0.00137472791843 likely 0.00137472791843 patient 0.00137472791843 cholesterol 0.00126016725856…	21	0.237691	0.0136367	0.206292	drug 0.00491147222896 study 0.00382003395586 fda 0.00194033470774 atherosclerosis 0.00175842832889 patient 0.00169779286927 artery 0.00157652195004 risk 0.00133398011157 heart 0.00127334465195 disease 0.00121270919234 level 0.00115207373272 cost 0.00115207373272 heart_attack 0.0010914382731 plaque 0.0010914382731 drug study 0.000970167353869 medical 0.000970167353869 cancer 0.000970167353869 bloo…	30	0.311429	-0.278654	0.264267	study 0.00363400816828 risk 0.00294233893988 heart 0.00290940230996 patient 0.00254709938079 disease 0.00231654297132 stroke 0.00211892319178 researcher 0.00208598656185 health 0.00195424004216 drug 0.00178955689254 artery 0.00162487374292 cholesterol 0.00152606385315 psoriasis 0.00149312722322 heart_attack 0.00139431733345 blood 0.0013284440736 atherosclerosis 0.00119669755391 heart disease 0.00…
497	Bronchitis	0.277308	19	0.540387	-0.211225	0.47333	cancer 0.00245098039216 lung 0.00193107546049 drug 0.00189393939394 smoking 0.00189393939394 disease 0.00174539512775 lung cancer 0.00141117052882 health 0.00103980986334 cortecs 0.000965537730244 death 0.000891265597148 bronchitis 0.000891265597148 trial 0.0008541295306 cigarette 0.000779857397504 conference 0.000779857397504 dublin 0.000779857397504 general 0.000742721330957 tobacco 0.000705585…	12	0.135823	0.0247833	0.360893	risk 0.00302953799546 drug 0.00290330724565 copd 0.00277707649583 spiriva 0.0023983842464 study 0.00227215349659 lung 0.00220903812169 patient 0.00170411512244 trial 0.00151476899773 death 0.00132542287301 chronic 0.0011991921232 boehringer 0.0011360767483 pfizer 0.00107296137339 cancer 0.00107296137339 clinical 0.00100984599849 emphysema 0.00100984599849 billion 0.00100984599849 advair 0.0009467…	15	0.155715	-0.30988	0.389187	study 0.00390325757852 copd 0.00231641921716 chronic 0.00171451501113 asthma 0.00160507788276 respiratory 0.00149564075439 snus 0.00149564075439 health 0.0014409221902 patient 0.0014409221902 researcher 0.00138620362602 problem 0.00138620362602 likely 0.00133148506183 cough 0.00122204793346 smoker 0.00122204793346 care 0.00116732936928 exposure 0.00116732936928 child 0.00116732936928 farm 0.00116…
259	Other endocrine disorders	0.275299	16	0.455063	-0.115687	0.425178	health 0.00298490962357 tobacco 0.00243214858217 settlement 0.0013819026035 hormone 0.00127135039522 myers 0.00121607429108 fund 0.00121607429108 agreed 0.00116079818694 cigarette 0.00116079818694 cell 0.0011055220828 general 0.00105024597866 research 0.000994969874523 american 0.000994969874523 human 0.000884417666243 pay 0.000884417666243 study 0.000829141562103 aid 0.000773865457963 committee …	8	0.090549	-0.17131	0.259079	apple 0.00260180311006 drug 0.00254129606099 steve 0.00235977491378 court 0.00169419737399 job 0.00163369032492 ginsburg 0.00145216917771 steve job 0.00133115507957 chief 0.0012706480305 officer 0.00114963393235 tim 0.00108912688328 take 0.00108912688328 stock 0.00102861983421 health 0.000847098686997 cancer 0.000847098686997 obama 0.000847098686997 going 0.000786591637926 leave 0.000786591637926…	27	0.280287	-0.04003	0.287147	study 0.00326947449626 girl 0.00293885347979 puberty 0.0027184394688 boy 0.0021123009386 health 0.0020020939331 researcher 0.00194699043036 symptom 0.00150616240839 child 0.00134085190015 risk 0.00128574839741 timing 0.00128574839741 development 0.00117554139191 drug 0.00112043788917 disease 0.00112043788917 weight 0.00112043788917 age 0.000955127380931 relationship 0.000955127380931 university 0…
465.2	Acute pharyngitis	0.273305	14	0.39818	-0.369804	0.315108	antibiotic 0.00226963231956 abortion 0.00204266908761 drug 0.00192918747163 sore_throat 0.00170222423967 doctor 0.00158874262369 hospital 0.00158874262369 patient 0.00158874262369 symptom 0.00113481615978 building 0.00113481615978 problem 0.0010213345438 work 0.000907852927826 british 0.000794371311847 woman 0.000794371311847 little 0.000794371311847 worker 0.000794371311847 marmot 0.000794371311…	18	0.203735	-0.630737	0.437997	virus 0.00341997264022 h5n1 0.00273597811218 outbreak 0.00222298221614 drug 0.00196648426813 flu 0.00188098495212 death 0.00179548563611 human 0.00179548563611 child 0.00170998632011 confirmed 0.0016244870041 peramivir 0.0015389876881 since 0.0015389876881 tamiflu 0.00145348837209 symptom 0.00136798905609 strain 0.00128248974008 influenza 0.00119699042408 million 0.00119699042408 relenza 0.001111…	21	0.218001	-0.408488	0.454015	patient 0.00344328238134 study 0.00334674175382 care 0.00291230893001 infection 0.00257441673371 doctor 0.00247787610619 emergency 0.00242960579244 antibiotic 0.00238133547868 symptom 0.0021399839099 researcher 0.00204344328238 visit 0.00160901045857 health 0.0014641995173 cost 0.00131938857603 hospital 0.00117457763475 urgent 0.00117457763475 emergency room 0.001126307321 room 0.001126307321 cli…
367.9	Blindness and low vision	0.267241	4	0.113766	-0.149514	0.192003	market 0.0034649177082 approval 0.00309367652518 laser 0.00284618240317 clinic 0.00272243534216 canada 0.00259868828115 united 0.00247494122015 surgery 0.00247494122015 eye 0.00235119415914 fda 0.00235119415914 patient 0.00210370003712 gene 0.00197995297612 canadian 0.00185620591511 procedure 0.0017324588541 lot 0.00160871179309 fda approval 0.00160871179309 glaucoma 0.00160871179309 cost 0.00148…	3	0.0339559	-0.1664	0.603653	eye 0.00383666758016 diabetes 0.00356261989586 million 0.00219238147438 treatment 0.00164428610578 india 0.00164428610578 patient 0.00164428610578 drug 0.00137023842149 case 0.00137023842149 vision 0.00137023842149 according 0.00109619073719 fibromyalgia 0.00109619073719 hit million 0.00109619073719 doctor 0.00109619073719 diabetes foundation 0.00109619073719 foundation 0.00109619073719 million c…	63	0.654002	-0.0404833	0.373886	study 0.00394716131298 researcher 0.00207649743919 baby 0.00191304137255 birth 0.001858556017 health 0.00184039423182 eye 0.00158612923926 born 0.00136818781707 problem 0.0012410553208 infant 0.0011320846097 preemie 0.00109576103934 vision 0.00109576103934 risk 0.00105943746897 university 0.00104127568379 child 0.00102311389861 pregnancy 0.00102311389861 woman 0.00102311389861 patient 0.001004952…
415.2	Chronic pulmonary heart disease	0.265195	3	0.0853242	-0.45528	0.292211	drug 0.00325945241199 nitric 0.00239026510213 oxide 0.00239026510213 nitric oxide 0.00239026510213 redux 0.00217296827466 blood 0.00217296827466 lung 0.00217296827466 obesity 0.0019556714472 risk 0.0019556714472 study 0.0019556714472 label 0.00173837461973 control 0.00152107779226 newborn 0.00152107779226 oxygen 0.00152107779226 treatment 0.00152107779226 baby 0.00152107779226 interneuron 0.00152…	60	0.679117	-0.0014625	0.129651	drug 0.00736043483184 study 0.00452949835806 pulmonary_hypertension 0.00390669233382 nexavar 0.00351036122749 patent 0.00345374249802 google 0.00334050503907 pulmonary_hypertension study 0.00328388630959 helped pulmonary_hypertension study 0.00328388630959 nexavar helped pulmonary_hypertension study 0.00328388630959 nexavar helped 0.00328388630959 helped 0.00328388630959 helped pulmonary_hyperten…	3	0.0311429	0.3818	0	asthma 0.00699493787391 patient 0.00506212609296 study 0.00395766221813 drug 0.00340543028072 test 0.0028531983433 lung 0.00230096640589 opsumit 0.00230096640589 analyst 0.00202485043718 sale 0.00202485043718 researcher 0.00202485043718 medication 0.00202485043718 bayer 0.00174873446848 participant 0.00174873446848 billion 0.00174873446848 diagnosed 0.00147261849977 misdiagnosed 0.00119650253106 …
282.5	Sickle cell anemia	0.245957	14	0.39818	0.1003	0.520072	genetic 0.00532035318089 health 0.00282997509622 test 0.00226398007698 cell 0.00203758206928 gene 0.00192438306543 discrimination 0.00192438306543 insurance 0.00192438306543 employer 0.00181118406158 disorder 0.00169798505773 disease 0.00158478605388 health insurance 0.00158478605388 science 0.00135838804619 blood 0.00135838804619 privacy 0.00124518904234 information 0.00124518904234 law 0.001245…	8	0.090549	-0.0659667	0.478963	blood 0.00318336162988 sickle_cell_disease 0.00297113752122 drug 0.00275891341256 disease 0.00275891341256 pain 0.0025466893039 patient 0.00233446519525 cell 0.00191001697793 brawley 0.00169779286927 dna 0.00169779286927 hydroxyurea 0.00148556876061 researcher 0.00148556876061 study 0.00127334465195 doctor 0.00127334465195 fetal 0.00127334465195 fetus 0.00127334465195 common 0.00106112054329 resu…	24	0.249144	-0.08121	0.415416	health 0.00241071010626 cell 0.00220006553387 heat 0.00184899124655 american 0.00177877638908 study 0.00177877638908 sickle_cell_trait 0.00156813181669 university 0.00156813181669 illness 0.00156813181669 crispr 0.00149791695923 african 0.00149791695923 african american 0.00149791695923 gene 0.00149791695923 patient 0.00142770210176 practice 0.0013574872443 blood 0.0013574872443 medicaid 0.001357…
260.6	Anorexia	0.244119	15	0.426621	-0.281968	0.550605	anorexia 0.0016353811149 woman 0.0016353811149 girl 0.0016353811149 brain 0.00156427758817 lask 0.00106655290102 hill 0.00106655290102 young 0.00106655290102 like 0.000924345847554 diet 0.000924345847554 study 0.000924345847554 tryptophan 0.000924345847554 child 0.000853242320819 depression 0.000782138794084 eating_disorder 0.000782138794084 blood 0.000782138794084 hormone 0.000782138794084 cause…	5	0.0565931	-0.6574	0.22979	drug 0.00450689289502 hepatitis 0.00357900318134 fda 0.00344644750795 proheart 0.00251855779427 wyeth 0.00251855779427 patient 0.00251855779427 telbivudine 0.00225344644751 virus 0.00185577942736 dog 0.00172322375398 cause 0.00159066808059 disease 0.00145811240721 reaction 0.00145811240721 blood 0.00145811240721 heartworm 0.00119300106045 health 0.00106044538706 study 0.00106044538706 symptom 0.0…	24	0.249144	-0.47785	0.416875	study 0.00284895873655 health 0.00201285128126 researcher 0.00164124796779 eating_disorder 0.00164124796779 symptom 0.00164124796779 patient 0.00159479755361 anorexia 0.00145544631106 woman 0.00126964465433 disease 0.00122319424015 adhd 0.00122319424015 athlete 0.00113029341178 problem 0.00113029341178 drug 0.00103739258342 model 0.00103739258342 treatment 0.000944491755051 child 0.00094449175505…
366	Cataract	0.242639	10	0.284414	-0.01113	0.40019	cataract 0.00407747196738 patient 0.00305810397554 surgery 0.0029124799767 study 0.00218435998253 ozone 0.00203873598369 cataract surgery 0.00160186398719 health 0.00145623998835 risk 0.00131061598952 lens 0.00131061598952 allergan 0.00131061598952 drug 0.00116499199068 plan 0.00116499199068 increase 0.00116499199068 vision 0.00101936799185 medical 0.00101936799185 iol 0.00101936799185 amo 0.0010…	8	0.090549	0.479338	0.277081	million 0.00379581151832 sale 0.00366492146597 product 0.0032722513089 quarter 0.00274869109948 procedure 0.00248691099476 eye 0.00235602094241 cent 0.00196335078534 rating 0.00196335078534 care 0.00170157068063 billion 0.00157068062827 forecast 0.00157068062827 profit 0.00157068062827 cent used 0.00143979057592 eye care 0.00130890052356 amo 0.00130890052356 maker 0.0011780104712 rose 0.001178010…	34	0.352953	-0.10547	0.350831	study 0.00259267045056 patient 0.00245252610188 eye 0.00172377548875 drug 0.00135940018219 vision 0.00128932800785 health 0.00116319809404 cataract 0.00105108261509 car 0.00102305374536 surgery 0.00102305374536 eczema 0.000981010440754 care 0.000854880526943 billion 0.000812837222339 ray 0.000784808352603 alcon 0.000770793917735 researcher 0.000742765047999 surgeon 0.000728750613132 lens 0.000728…
555.2	Ulcerative colitis	0.239908	5	0.142207	-0.0282778	0.295743	health 0.00469185899062 care 0.00329698199341 alternative 0.00304336799391 plan 0.00278975399442 study 0.00240933299518 health care 0.00228252599543 oxford 0.00215571899569 provider 0.00202891199594 medicine 0.00177529799645 medical 0.00177529799645 therapy 0.00139487699721 nicotine 0.00139487699721 american 0.00139487699721 patient 0.00139487699721 ulcerative_colitis 0.00126806999746 health plan…	7	0.0792303	0.464244	0.496575	drug 0.0056681552731 japan 0.00412229474407 rheumatoid_arthritis 0.00360700790106 humira 0.00257643421505 abbott 0.00257643421505 disease 0.00240467193404 crohn_s_disease 0.00223290965304 approval 0.00206114737204 treat 0.00188938509103 billion 0.00188938509103 arthritis 0.00188938509103 million 0.00188938509103 sale 0.00188938509103 ulcerative_colitis 0.00171762281003 marketed 0.00171762281003 m…	48	0.498287	0.219518	0.543383	drug 0.00451782877904 patient 0.00243487193144 study 0.00194979978885 disease 0.00152179495715 treatment 0.00143619399081 biosimilar 0.00132205936903 ulcerative_colitis 0.00129352571358 remicade 0.00126499205813 billion 0.00123645840269 sale 0.00123645840269 million 0.00113183499938 version 0.00103672281456 ibd 0.00103672281456 condition 0.00103672281456 approved 0.000979655503667 trial 0.0009511…
360	Disorders of the globe	0.234468	10	0.284414	0.077425	0.515299	diabetes 0.00215531757257 drug 0.001885902876 patient 0.00175119552772 gene 0.00175119552772 researcher 0.00148178083114 glaucoma 0.00134707348286 cell 0.00121236613457 university 0.00121236613457 eye 0.00121236613457 aid 0.00114501246043 million 0.00114501246043 insulin 0.00107765878629 treatment 0.00107765878629 disease 0.00101030511214 cause 0.000875597763858 doctor 0.000875597763858 tigr 0.00…	4	0.0452745	0.13226	0.611149	trachoma 0.00288461538462 approved 0.0025641025641 treatment 0.00224358974359 surmodics 0.00224358974359 drug 0.00224358974359 eye_disease 0.00224358974359 researcher 0.00224358974359 ayod 0.00192307692308 japan 0.00192307692308 cause 0.00160256410256 disease 0.00160256410256 patient 0.00160256410256 delivery 0.00160256410256 novartis 0.00160256410256 water 0.00160256410256 household 0.0012820512…	36	0.373715	0.244601	0.428635	eye 0.00356895541469 study 0.00257018057849 vision 0.00181111170298 drug 0.00178447770735 patient 0.00173120971608 disease 0.00146486975976 child 0.0014116017685 milk 0.00129174878815 researcher 0.00125179779471 care 0.00125179779471 treatment 0.00113194481436 dry_eye 0.000985457838385 symptom 0.000972140840569 retinal 0.000892238853673 health 0.000892238853673 regeneron 0.000852287860225 problem…
915	Superficial injury without mention of infection	0.226766	7	0.19909	-0.4066	0.389987	clinic 0.0024405908799 bomb 0.00128452151574 tobacco 0.00115606936416 second 0.000963391136802 law 0.000834938985228 bombing 0.000770712909441 treatment 0.000706486833654 hospital 0.000706486833654 atlanta 0.000706486833654 police 0.000706486833654 building 0.000706486833654 kevorkian 0.000642260757868 florida 0.000642260757868 lawsuit 0.000642260757868 leprosy 0.000642260757868 agent 0.000642260…	15	0.169779	-0.2693	0.399559	patient 0.0021930826518 deal 0.00173619043268 drug 0.00132498743546 treatment 0.00100516288208 equity 0.00100516288208 private equity 0.000868095216338 private 0.000868095216338 buyer 0.000731027550601 bank 0.000731027550601 fever 0.000685338328688 blood 0.000685338328688 disease 0.000639649106776 south 0.000639649106776 consumer 0.000639649106776 health 0.000593959884863 takeover 0.0005939598848…	30	0.311429	-0.43818	0.377819	injury 0.00375849564111 study 0.00213741924638 patient 0.00120079732943 treatment 0.00109272556978 health 0.0010567016499 child 0.00098465381013 medicine 0.000912605970364 according 0.000840558130599 refugee 0.000840558130599 emergency 0.000840558130599 woman 0.000804534210716 researcher 0.000804534210716 age 0.000804534210716 acupuncture 0.000768510290833 department 0.000768510290833 medical 0.0…
296.1	Bipolar	0.222956	6	0.170648	-0.790583	0.120144	depression 0.00493171471927 health 0.00322458270106 treatment 0.00284522003035 care 0.00246585735964 drug 0.00227617602428 health care 0.00208649468892 sad 0.00208649468892 light 0.00189681335357 panel 0.00170713201821 conference 0.00151745068285 patient 0.00151745068285 depressant 0.0013277693475 many 0.0013277693475 anti depressant 0.0013277693475 anti 0.0013277693475 illness 0.0013277693475 sy…	11	0.124505	-0.2559	0.394058	drug 0.00318518518519 bipolar_disorder 0.00214814814815 sale 0.0017037037037 billion 0.0017037037037 abbott 0.00148148148148 treatment 0.00118518518519 seroquel 0.00111111111111 rose 0.00111111111111 astrazeneca 0.00103703703704 percent billion 0.000962962962963 schizophrenia 0.000962962962963 risk 0.000962962962963 million 0.000888888888889 product 0.000888888888889 rose european 0.0007407407407…	36	0.373715	-0.454314	0.375971	drug 0.00320875550881 health 0.00272943933322 risk 0.00264955330395 study 0.00252972426006 mental 0.00141131985035 patient 0.00137137683571 child 0.00129149080645 depression 0.00129149080645 sanofi 0.00129149080645 treatment 0.00125154779182 bipolar_disorder 0.00117166176255 woman 0.00117166176255 lithium 0.00105183271865 million 0.00097194668939 care 0.000932003674757 researcher 0.00093200367475…
758.1	Chromosomal anomalies	0.219258	8	0.227531	-0.0628286	0.294602	genetic 0.00364823348694 down_s_syndrome 0.00249615975422 mental 0.00230414746544 gene 0.00230414746544 disorder 0.00192012288786 test 0.00172811059908 researcher 0.00153609831029 transplant 0.00153609831029 dyrk 0.00134408602151 mouse 0.00134408602151 hospital 0.00134408602151 human 0.00134408602151 berkeley 0.00115207373272 health 0.00115207373272 retardation 0.00115207373272 insurer 0.00115207…	16	0.181098	-0.100636	0.38939	drug 0.00679312996668 gene 0.00256344527044 cancer 0.00256344527044 down_syndrome 0.00217892847988 result 0.00179441168931 autism 0.00179441168931 sequenom 0.00179441168931 test 0.00179441168931 down_syndrome test 0.00179441168931 child 0.00166623942579 novartis 0.00166623942579 teva 0.00166623942579 safety 0.00153806716227 lab 0.00153806716227 ipca 0.00153806716227 study 0.00140989489874 plan 0.…	24	0.249144	0.0920917	0.409575	case 0.0033332415085 surrogacy 0.00250681799399 court 0.00250681799399 law 0.00192832153384 patent 0.00184567918239 baby 0.00168039447949 abortion 0.00159775212804 zika 0.00151510977659 microcephaly 0.00143246742514 growth 0.00143246742514 lao 0.00134982507369 test 0.00134982507369 health 0.00126718272224 surrogate 0.00126718272224 woman 0.00118454037079 thailand 0.00118454037079 indiana 0.001101…
428.1	Congestive heart failure (CHF) NOS	0.215715	13	0.369738	-0.524521	0.281775	patient 0.00307410556609 drug 0.00274707305906 study 0.00150434953234 heart 0.00111191052391 research 0.0010465040225 medical 0.000981097521094 health 0.000915691019687 disease 0.000915691019687 product 0.000850284518281 treatment 0.000784878016875 liazal 0.000784878016875 researcher 0.000784878016875 hmo 0.000784878016875 congestive_heart_failure 0.000784878016875 doctor 0.000784878016875 tea 0.…	8	0.090549	-0.743825	0.114445	drug 0.00274783343902 risk 0.00221940393152 patient 0.00190234622701 heart_failure 0.00169097442401 fda 0.00158528852251 letter 0.00158528852251 heart 0.00147960262101 researcher 0.00126823081801 study 0.00126823081801 galvus 0.00116254491651 diabetes 0.00105685901501 condition 0.000951173113507 blood 0.000951173113507 disease 0.000951173113507 health 0.000951173113507 congestive_heart_failure 0.…	18	0.186858	-0.475033	0.276856	patient 0.00639650896071 study 0.00421460940268 hospital 0.00259217126979 blood 0.00231244055722 risk 0.00208865598717 care 0.00197676370214 researcher 0.00192081755963 doctor 0.0018089252746 medical 0.00152919456203 medicine 0.00152919456203 drug 0.00147324841952 data 0.00136135613449 stroke 0.00119351770695 heart 0.00113757156444 atrial 0.00108162542193 atrial fibrillation 0.00102567927941 fibr…
747.1	Cardiac congenital anomalies	0.208936	9	0.255973	-0.395733	0.142438	drug 0.00187055742611 prozac 0.00187055742611 study 0.0016211497693 problem 0.00149644594089 cheyenne 0.00124703828408 woman 0.00124703828408 disease 0.00099763062726 hospital 0.00099763062726 reeve 0.00099763062726 used 0.00099763062726 heart 0.00099763062726 result 0.00099763062726 terfenadine 0.000872926798853 medical 0.000872926798853 nitinol 0.000872926798853 treatment 0.000872926798853 chil…	8	0.090549	-0.216208	0.420245	marijuana 0.00239589275528 study 0.00193953223046 drug 0.00159726183685 trial 0.00159726183685 stroke 0.00148317170565 risk 0.00148317170565 million 0.00136908157444 btg 0.00136908157444 result 0.00136908157444 heart 0.00136908157444 medical 0.00125499144324 blood 0.00125499144324 patient 0.00114090131204 technology 0.00114090131204 common 0.00114090131204 problem 0.00114090131204 brain 0.0011409…	27	0.280287	-0.424853	0.26121	woman 0.00336632057106 risk 0.00281878650227 study 0.00263627514601 defect 0.00245376378975 birth 0.00245376378975 pregnancy 0.00221041531473 heart 0.00190622972096 child 0.00178455548345 birth defect 0.00178455548345 baby 0.00154120700844 congenital_heart_defect 0.00148036988968 health 0.00141953277093 problem 0.00135869565217 heart_defects 0.00135869565217 mother 0.00135869565217 researcher 0.0…
218.1	Uterine leiomyoma	0.201964	1	0.0284414	-0.12765	0.2553	fibroid 0.00569800569801 woman 0.0042735042735 doctor 0.0042735042735 patient 0.0042735042735 hysterectomy 0.0042735042735 procedure 0.00356125356125 catheter 0.00356125356125 goodwin 0.00356125356125 uterus 0.00356125356125 guide 0.002849002849 alternative 0.002849002849 incision 0.002849002849 interventional 0.002849002849 pain 0.002849002849 embolization 0.002849002849 interventional radiology…	18	0.203735	0.00832857	0.25611	drug 0.00863083562181 merck 0.00843468026677 vaccine 0.00745390349157 repros 0.00490388387603 big 0.00431541781091 roche 0.00411926245587 woman 0.00353079639074 fibroid 0.00313848568066 gardasil cleared 0.00294233032562 big demand fibroid 0.00294233032562 cleared older woman 0.00294233032562 challenge 0.00294233032562 gardasil 0.00294233032562 demand fibroid 0.00294233032562 gardasil cleared olde…	36	0.373715	-0.0231467	0.343426	woman 0.00371216447744 treatment 0.00225585379783 study 0.00217018846374 fibroid 0.00182752712736 fda 0.00165619645917 drug 0.00165619645917 exam 0.00148486579098 pelvic 0.00139920045688 uterine_fibroids 0.00131353512279 device 0.00131353512279 tissue 0.00122786978869 hospital 0.0011422044546 cancer 0.0011422044546 chemical 0.0011422044546 health 0.0010565391205 billion 0.0010565391205 pelvic exa…
260.7	Polyphagia	0.190742	3	0.0853242	-0.1349	0.477105	food 0.00214592274678 drug 0.00214592274678 king 0.00171673819742 weight 0.00107296137339 obesity 0.000965665236052 fat 0.000965665236052 take 0.000858369098712 diet 0.000858369098712 feast 0.000858369098712 tonga 0.000858369098712 body 0.000858369098712 effect 0.000751072961373 tongan 0.000751072961373 summit 0.000751072961373 way 0.000751072961373 obese 0.000643776824034 age 0.000643776824034 e…	10	0.113186	0.266158	0.482828	drug 0.002484086322 obesity 0.00225120322931 diabetes 0.00201832013662 study 0.00170780934637 researcher 0.00147492625369 weight 0.00139729855612 brain 0.00139729855612 obese 0.00131967085856 gene 0.001242043161 network 0.00108678776587 addiction 0.00100916006831 risk 0.00100916006831 disease 0.00100916006831 diet 0.00100916006831 body 0.00093153237075 drink 0.00093153237075 dopamine 0.0008539046…	36	0.373715	0.0339944	0.49232	study 0.00410624006076 food 0.00282452351 sleep 0.00232607818471 risk 0.00218366523463 meal 0.00204125228454 researcher 0.00179202962189 calorie 0.00172082314685 obesity 0.00143599724668 weight 0.00122237782156 stress 0.00118677458404 health 0.00111556810899 family 0.00107996487147 restaurant 0.00104436163395 university 0.00104436163395 fast 0.00100875839643 child 0.000937551921388 woman 0.000937…
1004	Other signs and symptoms involving emotional state	0.189476	17	0.483504	-0.306388	0.563128	aid 0.00224466891134 pill 0.00201246178258 health 0.00174155346569 disease 0.00139324277255 million 0.00108363326754 hiv 0.00108363326754 case 0.000890127326909 committee 0.000851426138782 public 0.000735322574403 government 0.000735322574403 ministry 0.000696621386277 medical 0.000619219010024 woman 0.000619219010024 japanese 0.000619219010024 approval 0.000580517821897 worker 0.000580517821897 …	2	0.0226372	-0.60195	0.311339	election 0.00173826669978 ballot 0.00173826669978 vaccination 0.00173826669978 many 0.00148994288552 obama 0.00148994288552 vallat 0.00148994288552 expat 0.00148994288552 bird_flu 0.00124161907127 health 0.00124161907127 egypt 0.00124161907127 democrat 0.00124161907127 mexico 0.00124161907127 plan 0.00124161907127 like 0.000993295257015 republican 0.000993295257015 live 0.000993295257015 bird 0.0…	6	0.0622859	-0.4687	0.291827	going 0.00170791089793 child 0.0015988953087 health 0.00138086413024 diagnosed 0.00130818707075 depression 0.00130818707075 diabetes 0.00123551001126 healthcare 0.00112649442204 market 0.00112649442204 government 0.00112649442204 pas 0.00101747883281 age 0.00101747883281 think 0.00101747883281 head 0.00101747883281 really 0.00101747883281 type 0.00101747883281 risk 0.000908463243577 somalia 0.000…
706.1	Acne	0.188859	4	0.113766	0.01568	0.624363	drug 0.00834492350487 sale 0.00278164116829 acne 0.00278164116829 pill 0.00231803430691 approval 0.00231803430691 johnson 0.00231803430691 control 0.00231803430691 online 0.00185442744553 drug administration 0.00185442744553 first 0.00185442744553 birth 0.00185442744553 solution 0.00185442744553 ham 0.00185442744553 food drug administration 0.00185442744553 health 0.00185442744553 product 0.00185…	29	0.32824	-0.147162	0.225116	drug 0.00564129856307 patient 0.00351250665247 diabetes 0.00340606705695 diabetes drug 0.00276742948377 cancer 0.00228845130389 trial 0.00218201170836 study 0.00207557211283 effect 0.0019691325173 mln 0.00175625332624 sanofi 0.00175625332624 buy 0.00170303352847 erbitux 0.00170303352847 body 0.00164981373071 heart 0.00164981373071 blood 0.00149015433741 acne 0.00143693453965 increase 0.0014369345…	12	0.124572	-0.33124	0.416613	study 0.00390070921986 woman 0.00308719232374 drug 0.00296203587818 patient 0.00283687943262 pcos 0.00189820609095 acne 0.00177304964539 health 0.00158531497705 treatment 0.00139758030872 test 0.00133500208594 researcher 0.00127242386316 effect 0.00127242386316 risk 0.00127242386316 use 0.00108468919483 stage 0.00102211097205 implant 0.00102211097205 skin 0.00102211097205 birth 0.00102211097205 v…
939	Atopic/contact dermatitis due to other or unspecified	0.177585	4	0.113766	-0.41888	0.255941	allergy 0.0055239370606 skin 0.00301305657851 european 0.00251088048209 study 0.00200870438567 child 0.00184131235353 problem 0.00184131235353 wilmes 0.00167392032139 vitamin 0.00150652828925 pollution 0.00150652828925 researcher 0.00133913625711 research 0.00133913625711 system 0.00133913625711 action 0.00117174422497 smoking 0.00117174422497 public 0.00117174422497 pet 0.00117174422497 europe 0…	4	0.0452745	-0.532725	0.494421	drug 0.00451467268623 waste 0.00169300225734 risk 0.00150489089541 cancer 0.00150489089541 allergan 0.00131677953348 bimatoprost 0.00131677953348 eyelash 0.00131677953348 confusion 0.00112866817156 due 0.00112866817156 study 0.00112866817156 crisis 0.000940556809631 overdose 0.000940556809631 naples 0.000940556809631 death 0.000940556809631 treatment 0.000940556809631 privately 0.000940556809631 …	36	0.373715	0.102793	0.453998	drug 0.00416600876927 study 0.00245345122855 eczema 0.00245345122855 patient 0.0021255146782 treatment 0.00197976510026 regeneron 0.00176114073336 sanofi 0.00161539115543 severe 0.00143320418301 trial 0.00143320418301 dupilumab 0.00139676678853 asthma 0.00136032939405 dermatitis 0.00128745460508 injury 0.00128745460508 atopic 0.0012510172106 billion 0.0012510172106 data 0.0012510172106 dupixent 0…
512.1	Wheezing	0.175896	9	0.255973	-0.13679	0.445172	child 0.00238450074516 study 0.00168902136115 researcher 0.00158966716344 cockroach 0.00139095876801 baryulgil 0.00129160457029 asthma 0.00129160457029 town 0.00129160457029 lung 0.00129160457029 girl 0.00109289617486 cigarette 0.00109289617486 patient 0.000993541977149 asbestos 0.000993541977149 smoking 0.000993541977149 city 0.000894187779434 banjalang 0.000894187779434 house 0.000894187779434 …	13	0.147142	-0.317556	0.364423	asthma 0.00586404978459 drug 0.00353039731929 child 0.00287218764959 patient 0.00221397797989 panel 0.0017352800383 study 0.0016156055529 fda 0.0015557683102 risk 0.0015557683102 advair 0.0014360938248 medicine 0.0013164193394 researcher 0.001196744854 million 0.0011369076113 use 0.0010770703686 wheezing 0.0010172331259 health 0.0010172331259 sale 0.000957395883198 inhaler 0.000957395883198 symbi…	12	0.124572	-0.112283	0.240931	study 0.00399463494285 patient 0.003207371122 asthma 0.00298868672732 copd 0.00277000233263 symptom 0.00189526475391 researcher 0.0017640541171 risk 0.00150163284348 likely 0.00145789596454 smoker 0.00132668532774 health 0.0012829484488 test 0.00123921156986 cell 0.00123921156986 snus 0.00119547469093 current 0.00115173781199 food 0.00106426405412 university 0.00106426405412 participant 0.0010205…
204.21	Myeloid leukemia, acute	0.173634	1	0.0284414	0.836	0	amgen 0.00867678958785 cancer 0.00650759219089 leptin 0.00650759219089 cell 0.00650759219089 trial leptin 0.00650759219089 trial 0.00650759219089 genomics research led cloning 0.00433839479393 cancer drug development 0.00433839479393 cancer cell 0.00433839479393 next 0.00433839479393 appears 0.00433839479393 begin clinical trial 0.00433839479393 stimulating factor 0.00433839479393 investor second…	27	0.305603	0.219786	0.40413	cancer 0.00332759609868 drug 0.00321285140562 treatment 0.0021801491681 patient 0.00172117039587 fda 0.00166379804934 study 0.00160642570281 stanley 0.00160642570281 roche 0.00160642570281 bank 0.00154905335628 aml 0.00131956397017 singapore 0.00120481927711 blood 0.00114744693058 acute_myeloid_leukemia 0.00109007458405 profit 0.00109007458405 cell 0.00109007458405 nexavar 0.00103270223752 resear…	18	0.186858	0.0610333	0.614924	patient 0.0049692897891 drug 0.00490965831163 cancer 0.00449223796935 aml 0.00407481762706 treatment 0.00288218807768 cell 0.00240513625793 study 0.00222624182552 trial 0.00210697887058 fda 0.0016895585283 blood 0.00162992705083 therapy 0.00162992705083 novartis 0.00157029557336 stage 0.00151066409589 death 0.00145103261842 approval 0.00139140114095 smoking 0.00139140114095 clinical 0.00127213818…
427.7	Tachycardia NOS	0.163736	11	0.312856	-0.312218	0.337151	patient 0.00502952110212 heart 0.00382680953422 drug 0.00349879728843 study 0.00328012245791 device 0.00218674830527 defibrillator 0.00207741089001 death 0.00174939864422 surgery 0.00131204898316 neumega 0.0012027115679 treatment 0.0012027115679 problem 0.0012027115679 hospital 0.00109337415264 cardiac 0.00109337415264 risk 0.00109337415264 placebo 0.000984036737372 woman 0.000984036737372 instit…	2	0.0226372	0.06315	0.811405	drug 0.00607041683529 atrial 0.00485633346823 atrial fibrillation 0.00445163901255 fibrillation 0.00445163901255 heart 0.00404694455686 ablation 0.00364225010117 study 0.00364225010117 therapy 0.0028328611898 patient 0.0028328611898 treatment 0.0028328611898 catheter 0.00242816673412 drug therapy 0.00242816673412 fda 0.00242816673412 device 0.00161877782274 wilber 0.00161877782274 form 0.00161877…	15	0.155715	-0.26288	0.519202	study 0.0052575720467 patient 0.00422891664626 blood 0.00320026124582 risk 0.00285737611234 stroke 0.00266144175035 atrial 0.00261245815985 atrial fibrillation 0.00251449097886 fibrillation 0.00251449097886 heart 0.00241652379786 researcher 0.00192668789289 thinner 0.00148583557841 blood thinner 0.00148583557841 use 0.00143685198792 health 0.00143685198792 problem 0.00128990121643 medical 0.00114…
293	Symptoms involving head and neck	0.162605	7	0.19909	-0.0376714	0.253556	brand 0.002499632407 asthma 0.00220555800618 cold 0.00176444640494 product 0.00161740920453 american 0.00161740920453 sale 0.00161740920453 medication 0.00161740920453 food 0.00147037200412 market 0.00132333480371 drug 0.00117629760329 counter 0.00102926040288 season 0.00102926040288 store 0.00102926040288 growing 0.00102926040288 hand 0.00102926040288 health 0.00102926040288 symptom 0.0010292604…	9	0.101868	0.0750444	0.503888	drug 0.00258681508192 tuberculosis 0.00227326173865 resistant 0.00195970839539 patient 0.00164615505213 drug resistant 0.00156776671631 case 0.00156776671631 health 0.00156776671631 virus 0.0014893783805 xdr 0.00133260170887 study 0.00133260170887 million 0.00125421337305 spread 0.00125421337305 person 0.00117582503723 diabetes 0.00117582503723 flu 0.00109743670142 lung 0.00109743670142 vaccine 0…	18	0.186858	0.199383	0.463003	study 0.00366196591958 woman 0.0031583144464 vaccine 0.00218248971712 researcher 0.00164736002686 cough 0.00158440359271 health 0.00145849072442 incontinence 0.00133257785612 vaccination 0.0012381432049 case 0.00114370855368 patient 0.00111223033661 pertussis 0.00108075211953 infection 0.00101779568539 measles 0.00101779568539 child 0.00101779568539 baby 0.000954839251238 treatment 0.000954839251…
938.1	Acute dermatitis due to solar radiation	0.16163	6	0.170648	-0.44907	0.473445	skin_cancer 0.00268774703557 tan 0.00205533596838 cancer 0.00205533596838 ozone 0.00189723320158 risk 0.00142292490119 sunburn 0.00142292490119 skin 0.00142292490119 ultraviolet 0.00126482213439 australian 0.00126482213439 child 0.00126482213439 damage 0.00126482213439 decade 0.00110671936759 of_skin_cancer 0.00110671936759 young 0.00110671936759 britain 0.00110671936759 layer 0.00110671936759 fo…	3	0.0339559	0.1662	0.0992465	exposure 0.00566973777463 radiation 0.00389794472006 vitamin 0.00354358610914 sunscreen 0.00283486888731 cancer 0.00283486888731 holidaymaker 0.0024805102764 moan 0.00212615166549 of_skin_cancer 0.00212615166549 body 0.00212615166549 researcher 0.00212615166549 protection 0.00212615166549 radiation exposure 0.00177179305457 child 0.00177179305457 study 0.00177179305457 solar radiation 0.001771793…	27	0.280287	-0.256268	0.518904	sunscreen 0.00523276458166 sunburn 0.00242949784148 protection 0.00237343250668 study 0.00226130183707 spf 0.00220523650227 use 0.00175671382384 health 0.00164458315424 zika 0.00153245248463 risk 0.00142032181502 skin 0.00142032181502 skin_cancer 0.00142032181502 tanning 0.00136425648022 woman 0.00119606047581 researcher 0.001139995141 used 0.0010839298062 even 0.000971799136594 of_skin_cancer 0.…
315	Develomental delays and disorders	0.161459	2	0.0568828	-0.305433	0.354972	woman 0.00379506641366 pregnant 0.00347881087919 child 0.00347881087919 pregnant woman 0.0022137887413 fatty acid 0.0022137887413 fatty 0.0022137887413 acid 0.0022137887413 drinking 0.00189753320683 oil 0.00189753320683 cdc 0.00189753320683 diet 0.00158127767236 percent pregnant 0.00158127767236 stordy 0.00158127767236 percent pregnant woman 0.00158127767236 puri 0.00158127767236 frequent 0.00158…	2	0.0226372	-0.37095	0.0437699	autism 0.00541106650375 child 0.00279280851807 vaccine 0.00261825798569 obesity 0.00209460638855 case 0.00174550532379 cause 0.00174550532379 genetic 0.00157095479141 problem 0.00139640425903 study 0.00122185372665 disease 0.00122185372665 cost 0.00122185372665 health 0.00104730319427 way 0.00104730319427 parent 0.00104730319427 surgery 0.00104730319427 defect 0.00104730319427 disorder 0.00104730…	39	0.404858	-0.134162	0.320727	autism 0.00408175854907 child 0.00371162427258 study 0.00275544405832 researcher 0.0019843309823 health 0.00167588575189 zika 0.00158335218276 risk 0.00149081861364 therapy 0.00112068433715 baby 0.00105899529107 asd 0.00105899529107 pregnancy 0.000997306244988 care 0.000904772675865 woman 0.000873928152824 virus 0.000873928152824 kid 0.000843083629783 case 0.000843083629783 university 0.000843083…
530	Diseases of esophagus	0.16067	6	0.170648	-0.279608	0.437308	study 0.00292901447278 system 0.0025844245348 cancer 0.00206753962784 treatment 0.00172294968987 radiation 0.00155065472088 patient 0.00155065472088 esophagus 0.0013783597519 peacock 0.00120606478291 method 0.00120606478291 west penn 0.00120606478291 penn 0.00120606478291 hospital 0.00120606478291 astra 0.00120606478291 west 0.00120606478291 tumor 0.00120606478291 peacock system 0.00103376981392 …	11	0.124505	-0.297306	0.432434	cancer 0.00465675229082 study 0.00202794051374 surgery 0.00195283160583 drug 0.00187772269791 patient 0.00172750488208 health 0.00127685143458 case 0.00120174252666 disease 0.00120174252666 risk 0.00112663361875 death 0.00112663361875 bariatric 0.00105152471083 bariatric surgery 0.00105152471083 asthma 0.000976415802914 obesity 0.000976415802914 researcher 0.000901306894998 esophagus 0.0008261979…	18	0.186858	-0.78309	0.188675	cancer 0.00549108070405 study 0.00270101807604 patient 0.002092546971 risk 0.00188477634977 disease 0.00164732421121 woman 0.00157312041792 researcher 0.00157312041792 smoking 0.00152859814194 health 0.00135050903802 research 0.00103885310617 death 0.000905286278235 lung 0.000860764002256 esophagus 0.000831082484937 obesity 0.000816241726277 higher 0.000816241726277 oil 0.000771719450298 funding …
327.32	Obstructive sleep apnea	0.158587	1	0.0284414	-0.4767	0	food 0.0135135135135 duet system united treat 0.0135135135135 system united treat 0.0135135135135 suffering 0.0135135135135 drug 0.0135135135135 food drug administration market 0.0135135135135 internationally since 0.0135135135135 market bipap duet 0.0135135135135 respironics 0.0135135135135 bipap duet system united 0.0135135135135 treat patient suffering adult 0.0135135135135 adult obstructive_s…	1	0.0113186	0.0772	0	cancer 0.00928792569659 patient 0.0077399380805 drug 0.0077399380805 fatigue 0.0077399380805 study 0.0061919504644 provigil 0.0061919504644 improvement 0.0046439628483 narcolepsy 0.0046439628483 severe 0.0046439628483 cancer patient 0.0046439628483 modafinil 0.0046439628483 alleviate severe cancer 0.0030959752322 funded national 0.0030959752322 drug provigil alleviate severe 0.0030959752322 relat…	42	0.436001	-0.304479	0.38717	sleep_apnea 0.00428533349737 sleep 0.00422382153329 study 0.00317811814398 risk 0.00240921859302 patient 0.00210165877263 health 0.00207090279059 cpap 0.00188636689836 obstructive_sleep_apnea 0.00170183100613 researcher 0.00130200323963 treatment 0.00124049127555 breathing 0.00117897931148 airway 0.00117897931148 driver 0.00114822332944 stroke 0.00114822332944 osa 0.00105595538332 diabetes 0.0010…
770	Myalgia and myositis unspecified	0.157113	4	0.113766	-0.53865	0.113449	curren 0.00699732455238 medical 0.00288125128627 kevorkian 0.00267544762297 wife 0.00246964395966 judith 0.00205803663305 judith curren 0.00205803663305 help 0.00205803663305 examiner 0.00185223296975 chronic 0.00185223296975 fatigue 0.00164642930644 husband 0.00164642930644 suicide 0.00164642930644 chronic fatigue 0.00164642930644 woman 0.00164642930644 police 0.00144062564314 medical examiner 0…	16	0.181098	-0.173893	0.41986	drug 0.00827562176053 fibromyalgia 0.00413781088026 lilly 0.00326669280021 nod 0.0031360250882 get nod 0.00278757785618 bln 0.00243913062416 fibromyalgia drug 0.00235201881615 eli lilly 0.00226490700814 eli 0.00226490700814 cypress 0.00213423929614 forest 0.00209068339213 fda 0.00204712748813 probe 0.00196001568013 study 0.00191645977612 nod keppra 0.00187290387212 settle 0.00187290387212 million…	17	0.176477	-0.3637	0.417997	pain 0.00434728988099 study 0.00345316643029 treatment 0.00336067090091 therapy 0.00225072454831 acupuncture 0.00206573348955 patient 0.00197323796017 research 0.00188074243078 fibromyalgia 0.00184991058765 massage 0.0017882469014 drug 0.00169575137202 virtual reality 0.00160325584263 medical 0.00160325584263 virtual 0.00160325584263 reality 0.00160325584263 marijuana 0.00151076031325 cannabis 0.…
292.6	Hallucinations	0.156056	8	0.227531	-0.3708	0.536572	drug 0.00309387991879 patient 0.00222372619163 schizophrenia 0.00125688871701 dementia 0.00125688871701 effect 0.00116020496954 hallucination 0.00116020496954 migraine 0.00106352122208 pain 0.00106352122208 problem 0.000966837474621 illness 0.000966837474621 side 0.000870153727158 side effect 0.000870153727158 blood 0.000773469979696 alzheimer 0.000773469979696 used 0.000773469979696 doctor 0.000…	2	0.0226372	0.2123	0.367714	drug 0.0041223692775 effect 0.00216966804079 brain 0.00216966804079 child 0.00216966804079 researcher 0.00195270123671 abuse 0.00195270123671 used 0.00173573443263 medication 0.00173573443263 side effect 0.00151876762855 cause 0.00151876762855 side 0.00151876762855 age 0.00151876762855 cough 0.00151876762855 schizophrenia 0.00151876762855 treatment 0.00130180082447 study 0.00130180082447 product …	21	0.218001	-0.107729	0.376031	drug 0.00579427083333 patient 0.00227864583333 acadia 0.00227864583333 antipsychotic 0.00218098958333 study 0.00198567708333 psychosis 0.00198567708333 treatment 0.00188802083333 health 0.00169270833333 child 0.00149739583333 hallucination 0.00149739583333 mental 0.00139973958333 nuplazid 0.00139973958333 foster 0.00130208333333 parkinsons_disease 0.00130208333333 kratom 0.00120442708333 use 0.00…
230	Kaposi's sarcoma	0.150653	14	0.39818	-0.221306	0.549175	drug 0.00527528498666 patient 0.00291050206161 aid 0.00284986660199 virus 0.00284986660199 cancer 0.00169779286927 hiv 0.00151588649042 therapy 0.00133398011157 combination 0.00127334465195 treatment 0.00121270919234 kaposi_s_sarcoma 0.00115207373272 study 0.00115207373272 inhibitor 0.000970167353869 disease 0.000970167353869 infected 0.000848896434635 azt 0.000848896434635 aid patient 0.00084889…	2	0.0226372	-0.508767	0.286906	cancer 0.00777453838678 hiv 0.00388726919339 virus 0.00388726919339 common 0.00356333009394 infected 0.00323939099449 study 0.00259151279559 anal 0.00259151279559 aid 0.00226757369615 hiv infected 0.00226757369615 risk 0.00226757369615 cause 0.0019436345967 many 0.0019436345967 type 0.00161969549725 human 0.00161969549725 anal cancer 0.00161969549725 patient 0.00161969549725 sex 0.00161969549725 …	3	0.0311429	0	0	virus 0.0123076923077 human 0.010989010989 carcinogen 0.00967032967033 human carcinogen 0.00703296703297 cobalt 0.00571428571429 agent 0.00571428571429 type 0.0043956043956 chemical 0.0043956043956 hiv 0.0043956043956 including 0.0043956043956 added 0.0043956043956 cancer 0.0043956043956 including hiv 0.00307692307692 anticipated human 0.00307692307692 metal 0.00307692307692 compound 0.0030769230…
994.2	Sepsis	0.147343	3	0.0853242	-0.232467	0.438005	newborn 0.00282195997948 mother 0.00256541816316 hospital 0.00256541816316 baby 0.00256541816316 study 0.00230887634684 within 0.00205233453053 first 0.00205233453053 woman 0.00205233453053 delivery 0.00179579271421 risk 0.00179579271421 childbirth 0.0015392508979 medical 0.0015392508979 labour 0.0015392508979 infection 0.0015392508979 discharged 0.0015392508979 health 0.0015392508979 death 0.001…	4	0.0452745	0.1122	0.438255	drug 0.00405631114293 patient 0.00357909806729 risk 0.00310188499165 infection 0.00262467191601 raptiva 0.00262467191601 disease 0.00262467191601 warning 0.00262467191601 porcine 0.00238606537819 circovirus 0.00214745884037 form 0.00190885230255 fda 0.00190885230255 doctor 0.00167024576473 pcv2 0.00167024576473 porcine circovirus 0.00167024576473 virus 0.00167024576473 genentech 0.00167024576473 …	30	0.311429	-0.2273	0.493969	death 0.00417604192709 infection 0.00367602803782 cdc 0.00228710056761 drug 0.00200931507357 resistant 0.00187042232655 patient 0.00170375103012 hospital 0.00164819393131 health 0.00150930118429 medical 0.00131485133846 study 0.00128707278906 estimate 0.00117595859144 reporting 0.00114818004204 antibiotic 0.00112040149263 cause 0.00103706584442 drug resistant 0.00100928729502 requiring 0.00098150…
333.3	Tics and choreas	0.144812	10	0.284414	-0.3455	0.494074	genetic 0.00412990426131 test 0.00253425943308 insurance 0.00225267505162 health 0.00215881359114 disease 0.00197109067017 gene 0.00140792190726 science 0.00140792190726 huntington_s_disease 0.0012201989863 privacy 0.0012201989863 law 0.00112633752581 issue 0.00112633752581 human 0.00112633752581 health insurance 0.00112633752581 testing 0.00112633752581 genetic test 0.00103247606533 cell 0.00103…	5	0.0565931	0.207976	0.292236	drug 0.0048156758552 medivation 0.00282298239787 huntington_s_disease 0.00282298239787 dimebon 0.00265692460976 development 0.00249086682165 million 0.00232480903354 patient 0.00182663566921 pfizer 0.0016605778811 bioms 0.0016605778811 symptom 0.00149452009299 alzheimer_s_disease 0.00149452009299 brain 0.00149452009299 disease 0.00149452009299 compound 0.00132846230488 result 0.00132846230488 pay…	9	0.0934288	-0.426667	0.330429	drug 0.00434851990744 teva 0.0038298890928 patient 0.00195483922445 generic 0.001595787122 disease 0.00147610308785 huntingtons_disease 0.00147610308785 behavior 0.00147610308785 health 0.0013564190537 tevas 0.0013564190537 gene 0.0011170509854 million 0.0011170509854 billion 0.0011170509854 like 0.0011170509854 schultz 0.0011170509854 disorder 0.0011170509854 genetic 0.0011170509854 approved 0.0…
347	Cataplexy and narcolepsy	0.140653	2	0.0568828	0.20095	0.284186	drug 0.0072202166065 myotrophin 0.00421179302046 baldino 0.00421179302046 goal 0.00300842358604 cephalon 0.00300842358604 provigil 0.00300842358604 product 0.00300842358604 new drug 0.00240673886883 treatment 0.00240673886883 program 0.00240673886883 access 0.00240673886883 june 0.00240673886883 market 0.00240673886883 amyotrophic_lateral_sclerosis lou_gehrig_s_disease 0.00180505415162 nda 0.0018…	24	0.271647	-0.486176	0.318447	drug 0.0134166325277 cancer 0.0113682916837 breast_cancer 0.00553052027857 help 0.00460876689881 erbitux 0.00440393281442 lung 0.00368701351905 lung cancer 0.00368701351905 survival 0.00368701351905 trial 0.00327734535027 patient 0.00307251126587 study 0.00276526013929 fatigue 0.00276526013929 narcolepsy 0.00276526013929 related 0.0024580090127 narcolepsy drug 0.0024580090127 cancer related fatig…	9	0.0934288	-0.099	0.345279	drug 0.00441030018495 driving 0.00312989045383 driver 0.00248968558828 patient 0.00184948072272 drowsy 0.00184948072272 fda 0.00184948072272 risk 0.00174277991179 study 0.00163607910087 high 0.00142267747902 narcolepsy 0.00131597666809 mishap 0.00131597666809 million 0.00131597666809 settlement 0.00131597666809 depression 0.00131597666809 diabetes 0.00110257504624 drowsy driving 0.00110257504624 …
134	Helminthiases	0.139067	8	0.227531	0.00884667	0.419427	disease 0.00447644998054 million 0.00291942390035 worm 0.00214091086026 blindness 0.00175165434021 drug 0.00175165434021 parasite 0.00175165434021 migrant 0.00155702608019 lake 0.00155702608019 malawi 0.00155702608019 river 0.00136239782016 cause 0.00136239782016 river blindness 0.00136239782016 caused 0.00116776956014 schistosomiasis 0.00116776956014 infected 0.00116776956014 programme 0.0011677…	3	0.0339559	-0.0935583	0.52792	disease 0.00327546675401 drug 0.00278414674091 schistosomiasis 0.00229282672781 parasite 0.00196528005241 worm 0.00180150671471 researcher 0.00163773337701 million 0.00163773337701 infection 0.00147396003931 infected 0.0013101867016 study 0.0013101867016 compound 0.0013101867016 snail 0.0013101867016 williams 0.0011464133639 water 0.0011464133639 human 0.0011464133639 tropical 0.000982640026204 c…	15	0.155715	-0.0342375	0.304233	disease 0.00433684210526 million 0.00282105263158 worm 0.00256842105263 hiv 0.00231578947368 schistosomiasis 0.00206315789474 health 0.00193684210526 trachoma 0.00181052631579 pool 0.00143157894737 treatment 0.00143157894737 water 0.00143157894737 carter 0.00130526315789 spread 0.00130526315789 guinea 0.00130526315789 africa 0.00130526315789 tropical 0.00117894736842 guinea worm 0.00105263157895 …
622.1	Polyp of corpus uteri	0.137266	10	0.284414	-0.582008	0.319448	risk 0.00482121333869 woman 0.00421856167135 hormone 0.00291281639213 oestrogen 0.0025110486139 disease 0.00231016472479 benefit 0.00200883889112 breast_cancer 0.00200883889112 therapy 0.00200883889112 study 0.00180795500201 heart 0.00180795500201 cancer 0.00170751305745 heart disease 0.0016070711129 treatment 0.00140618722378 death 0.00140618722378 increase 0.00130574527923 health 0.001305745279…	3	0.0339559	-0.614	0.256003	risk 0.00399933344443 drug 0.00383269455091 cancer 0.0028328611898 woman 0.00249958340277 fablyn 0.00216630561573 patient 0.0018330278287 placebo 0.00166638893518 pfizer 0.00149975004166 breast_cancer 0.00149975004166 panel 0.00149975004166 recurrence 0.00133311114814 study 0.00133311114814 sold 0.00133311114814 obesity 0.00133311114814 osteoporosis 0.00116647225462 obese 0.00116647225462 tamoxif…	9	0.0934288	-0.537067	0.276328	cancer 0.00940514859165 woman 0.00511465554855 study 0.00402385223251 risk 0.00366025112716 endometrial_cancer 0.0021331264847 weight 0.00162408493722 researcher 0.00162408493722 lifestyle 0.00140592427401 surgery 0.00140592427401 death 0.00140592427401 health 0.00133320405294 healthy 0.00133320405294 obesity 0.0011877636108 oil 0.0011877636108 breastfeeding 0.00111504338973 research 0.0011150433…
193	Thyroid cancer	0.135198	6	0.170648	-0.5502	0.368627	study 0.00272826482357 nuclear 0.002546380502 cancer 0.00200072753729 iodine 0.00163695889414 exposure 0.00163695889414 risk 0.00145507457257 chernobyl 0.00145507457257 radioactive 0.00145507457257 case 0.001273190251 child 0.001273190251 thyroid 0.001273190251 leukaemia 0.001273190251 plant 0.001273190251 gene 0.001273190251 pill 0.00109130592943 health 0.00109130592943 france 0.00109130592943 p…	7	0.0792303	-0.409853	0.449939	cancer 0.00346792172405 patient 0.00222937825118 exelixis 0.0019816695566 thyroid_cancer 0.00185781520931 xl184 0.00185781520931 tumor 0.00185781520931 woman 0.00173396086203 million 0.00173396086203 development 0.00161010651474 sale 0.00161010651474 overweight 0.00148625216745 milestone 0.00148625216745 researcher 0.00136239782016 obese 0.00123854347288 study 0.00123854347288 united 0.0012385434…	15	0.155715	-0.43995	0.706524	drug 0.00489993668621 cancer 0.00473477028106 study 0.00366118864756 thyroid_cancer 0.00217469100118 researcher 0.00200952459603 chemical 0.00184435819088 exposure 0.00184435819088 risk 0.0017617749883 treatment 0.00151402538057 health 0.00151402538057 patient 0.00143144217799 medicine 0.00143144217799 fda 0.00126627577284 firefighter 0.00118369257026 cancer drug 0.00101852616511 novo 0.001018526…
426	Cardiac conduction disorders	0.134982	2	0.0568828	-0.2732	0	patient 0.0132717830352 test 0.0109636468552 hospital 0.00865551067513 likely 0.00865551067513 angiography 0.00865551067513 heart 0.00750144258511 get test 0.00403923831506 study 0.00403923831506 older 0.00403923831506 younger 0.00403923831506 heart_attack 0.00288517022504 dye 0.00288517022504 test younger 0.00288517022504 doctor 0.00288517022504 heart_attack patient 0.00288517022504 profit hospi…	28	0.316921	-0.34	0	diabetes 0.0077045696068 fda 0.0077045696068 gene 0.00557917109458 health 0.00531349628055 drug 0.00531349628055 safe 0.00531349628055 generic 0.0047821466525 indian risk passing diabetes 0.00398512221041 back heroin 0.00398512221041 back heroin prescription 0.00398512221041 fuel expert 0.00398512221041 drug blocks_heart disease 0.00398512221041 risk passing 0.00398512221041 passing diabetes baby…	3	0.0311429	-0.508333	0.21016	black 0.00564297341291 patient 0.00531741725448 sleep 0.00401519262073 artery 0.00368963646229 breathing 0.00336408030385 heart_attack 0.00303852414542 white 0.00303852414542 study 0.00271296798698 procedure 0.00238741182854 heart 0.00238741182854 percent white 0.0020618556701 higher 0.0020618556701 sleep_disordered_breathing 0.0020618556701 percent black 0.00173629951167 black pci 0.001736299511…
475	Chronic sinusitis	0.134141	4	0.113766	0.133833	0.378562	patient 0.00423841059603 antibiotic 0.00370860927152 dmp 0.00264900662252 study 0.00238410596026 drug 0.00238410596026 infection 0.00238410596026 merck 0.00211920529801 sinusitis 0.00211920529801 hiv 0.00211920529801 dupont 0.00185430463576 indinavir 0.00185430463576 cell 0.00185430463576 treat 0.00158940397351 clinical 0.00158940397351 dupont merck 0.00158940397351 bayer 0.00158940397351 disease…	20	0.226372	-0.409027	0.111793	accentia 0.00534429599178 drug 0.00534429599178 sinusitis 0.00452209660843 product 0.00411099691675 goal 0.00411099691675 main 0.00411099691675 meet 0.00390544707091 meet main 0.00390544707091 meet main goal 0.00390544707091 main goal 0.00390544707091 sinusitis drug 0.00369989722508 launch speedy chip detect 0.00349434737924 fails 0.00349434737924 sec charge 0.00349434737924 product ardea 4th 0.0…	6	0.0622859	-0.0374	0.754012	symptom 0.00499144324016 nasal 0.00392184826013 care 0.00370792926412 irrigation 0.00349401026811 patient 0.00349401026811 virtual 0.00349401026811 study 0.0032800912721 doctor 0.0032800912721 nasal irrigation 0.0030661722761 sinus 0.00285225328009 visit 0.00263833428408 depression 0.00221049629207 work 0.00221049629207 school 0.00221049629207 researcher 0.00221049629207 chronic 0.00199657729606 …
984	Toxic effect of lead and its compounds (including fumes)	0.125643	3	0.0853242	-0.677875	0.193396	lead 0.00501567398119 environmental 0.00313479623824 health 0.00282131661442 child 0.00282131661442 paint 0.00219435736677 lead paint 0.00188087774295 water 0.00188087774295 exposure 0.00188087774295 tobacco smoke 0.00156739811912 drinking 0.00156739811912 risk 0.00156739811912 smoke 0.00156739811912 tobacco 0.00156739811912 protection 0.00156739811912 drinking water 0.00156739811912 housing 0.00…	1	0.0113186	-0.9081	0	child 0.0127795527157 aged 0.00511182108626 health 0.0038338658147 death 0.0038338658147 researcher 0.0038338658147 child aged 0.00319488817891 well 0.00319488817891 risk 0.00319488817891 childhood 0.00255591054313 higher 0.00255591054313 american 0.00255591054313 dramatic 0.00255591054313 low 0.00255591054313 improvement 0.00255591054313 middle 0.00191693290735 factor 0.00191693290735 problem 0.…	27	0.280287	-0.429907	0.299882	lead 0.00937039972823 child 0.00525138715887 level 0.00375099082777 test 0.00302910202695 water 0.00281678179142 health 0.0027318536972 blood 0.0027318536972 exposure 0.00247706941456 flint 0.00196750084928 lead level 0.00188257275507 testing 0.00175518061375 high 0.00158532442532 blood lead 0.00137300418979 tested 0.00137300418979 city 0.00137300418979 data 0.00137300418979 public 0.001330540142…
131	Protozoan infection	0.124743	4	0.113766	0.05452	0.259446	organ 0.00379939209726 pig 0.00341945288754 transplant 0.00303951367781 human 0.00265957446809 white 0.00227963525836 disease 0.00227963525836 way 0.00227963525836 woman 0.00189969604863 still 0.00189969604863 virus 0.00189969604863 expert 0.00151975683891 government 0.00151975683891 system 0.00151975683891 animal 0.00151975683891 immune 0.00151975683891 whose 0.00151975683891 many 0.001519756838…	1	0.0113186	0.133967	0.232037	girl 0.0090588827378 infection 0.00503271263211 std 0.00503271263211 cdc 0.0045294413689 age 0.00352289884248 woman 0.00301962757927 infected 0.00301962757927 percent girl 0.00251635631605 black 0.00251635631605 risk 0.00251635631605 hpv 0.00251635631605 teen 0.00251635631605 sexually 0.00251635631605 genital 0.00201308505284 higher 0.00201308505284 data 0.00201308505284 trichomoniasis 0.00201308…	24	0.249144	-0.0808375	0.336102	zika 0.00656355077337 virus 0.00503026227303 case 0.00301277740417 brain 0.00285137861466 microcephaly 0.00268997982515 infection 0.00212508406187 turing 0.00188298587761 zika virus 0.00180228648285 woman 0.0017215870881 researcher 0.00164088769334 defect 0.00156018829859 health 0.00147948890383 pregnant 0.00139878950908 birth 0.00131809011432 brazil 0.00131809011432 cause 0.00131809011432 birth …
452.2	Deep vein thrombosis [DVT]	0.122979	7	0.19909	-0.275033	0.26199	pill 0.00717111770524 risk 0.00544015825915 blood 0.0042037586548 woman 0.00370919881306 clot 0.00321463897132 blood clot 0.00272007912957 deep_vein_thrombosis 0.00197823936696 university 0.00173095944609 surgery 0.00173095944609 rosing 0.00173095944609 poulter 0.00173095944609 study 0.00173095944609 heart_attack 0.00173095944609 contraceptive 0.00173095944609 make 0.00148367952522 third 0.001483…	4	0.0452745	-0.0258	0	bayer 0.00788751714678 drug 0.00514403292181 clot 0.00377229080933 rivaroxaban 0.00377229080933 prevent 0.00308641975309 product 0.00308641975309 blood 0.00308641975309 blood clot 0.00308641975309 billion 0.00240054869684 european 0.00240054869684 stroke 0.00240054869684 boehringer 0.00240054869684 pradaxa 0.0017146776406 germany 0.0017146776406 replacement 0.0017146776406 misselwitz 0.0017146776…	12	0.124572	-0.51695	0.0996943	patient 0.00591582199781 risk 0.00512453370511 xarelto 0.00433324541241 drug 0.00410716304307 trial 0.0032028335657 cancer 0.00308979238102 bleeding 0.00297675119635 blood 0.00297675119635 bayer 0.00207242171898 stroke 0.00207242171898 clot 0.00184633934964 case 0.00162025698029 first 0.00139417461095 study 0.00116809224161 lawsuit 0.00116809224161 blood thinner 0.00116809224161 johnson 0.0011680…
472	Chronic pharyngitis and nasopharyngitis	0.119891	2	0.0568828	-0.0357333	0.595589	mcneil 0.00635324015248 drug 0.00635324015248 nasalcrom 0.00635324015248 allergic_rhinitis 0.00508259212198 used 0.00508259212198 counter 0.00508259212198 cleared 0.00381194409149 committee 0.00381194409149 application 0.00381194409149 cleared fda 0.00381194409149 solution 0.00381194409149 rhone poulenc rorer 0.00381194409149 new york newsdesk 0.00381194409149 advisory committee 0.00381194409149 …	24	0.271647	0.372287	0.156986	drug 0.0112513303938 trial 0.00927474532462 glaxo 0.00653793522883 fda 0.00638589022351 profit 0.00592975520754 avamys 0.00364908012772 europe 0.0034970351224 rhinitis drug 0.0034970351224 approved 0.0034970351224 rhinitis 0.0034970351224 avamys approved 0.0034970351224 drug meet trial 0.00334499011707 xenoport 0.00334499011707 lipitor 0.00334499011707 lipitor xenoport glaxo restless 0.0033449901…	3	0.0311429	-0.4389	0	snus 0.0130303511839 user 0.00540282853965 study 0.00540282853965 asthma 0.00540282853965 likely 0.00397266804386 janson 0.0034959478786 allergy 0.0034959478786 tobacco 0.0034959478786 snus user 0.00301922771333 swedish 0.00254250754807 use snus 0.00254250754807 use 0.00254250754807 problem 0.00206578738281 dose 0.00158906721754 dual 0.00158906721754 uppsala 0.00158906721754 dual user 0.001589067…
686	Other local infections of skin and subcutaneous tissue	0.119206	7	0.19909	-0.0795667	0.429583	smoke 0.00299235287598 tobacco 0.00288152499169 smoking 0.00243821345451 secondhand 0.00221655768591 secondhand smoke 0.00199490191732 health 0.00166241826444 case 0.00155159038014 general 0.00155159038014 cancer 0.00155159038014 antibiotic 0.00144076249584 first 0.00144076249584 disease 0.00144076249584 trial 0.00144076249584 richardson 0.00132993461155 surgeon general 0.00132993461155 count 0.0…	3	0.0339559	-0.380067	0.428333	drug 0.00817438692098 patient 0.00499545867393 error 0.00317892824705 blood 0.00227066303361 researcher 0.00227066303361 analysis 0.00227066303361 blood pressure 0.00227066303361 pressure 0.00227066303361 instead 0.00181653042688 haas 0.00181653042688 mix 0.00181653042688 heart 0.00181653042688 stomach 0.00181653042688 multaq 0.00181653042688 researcher analysis 0.00181653042688 usp 0.00181653042…	12	0.124572	-0.0458	0.491376	study 0.00299214980921 cdc 0.00284086133571 antibiotic 0.00223570744171 symptom 0.00218527795055 patient 0.00203398947705 death 0.00193313049471 reporting 0.00178184202121 requiring reporting 0.00173141253005 requiring 0.00173141253005 estimate 0.00173141253005 infection 0.00168098303888 drug 0.00158012405655 resistant 0.00152969456538 doctor 0.00147926507422 snus 0.00137840609188 health 0.001277…
187.2	Malignant neoplasm of testis	0.11614	2	0.0568828	-0.45175	0.128057	study 0.00344234079174 sperm 0.00309810671256 research 0.00309810671256 scientist 0.00275387263339 human 0.00275387263339 health 0.00275387263339 chemical 0.00206540447504 estrogen 0.00206540447504 count 0.00172117039587 male 0.00172117039587 level 0.00172117039587 sperm count 0.00172117039587 quality 0.00172117039587 reproductive 0.00172117039587 change 0.00172117039587 problem 0.00172117039587 …	12	0.135823	-0.455975	0.382478	drug 0.00490099980396 cancer 0.00372475985101 study 0.00347970986081 testicular_cancer 0.00294059988238 fda 0.00230346990786 find 0.00161732993531 men 0.00122524995099 shanteau 0.00122524995099 vaccine 0.00117623995295 risk 0.00112722995491 piramal 0.00112722995491 infertility 0.00112722995491 marijuana 0.00112722995491 health 0.00107821995687 genentech 0.00107821995687 way 0.00107821995687 roche…	15	0.155715	-0.7012	0.211627	dupont 0.00552781740371 chemical 0.0037892296719 trial 0.00312054208274 cancer 0.00271932952924 study 0.00231811697575 water 0.00231811697575 chemours 0.00231811697575 million 0.00231811697575 damage 0.00205064194009 verdict 0.00191690442225 exposure 0.00178316690442 jury 0.00178316690442 pfass 0.00178316690442 used 0.00164942938659 plaintiff 0.00164942938659 patient 0.00151569186876 case 0.00151…
454.1	Varicose veins of lower extremity	0.11428	3	0.0853242	0	0	video 0.00689338235294 operation 0.00505514705882 real 0.00321691176471 patient 0.00275735294118 surgery 0.00229779411765 varicocele 0.00229779411765 health 0.00229779411765 eduvision 0.00229779411765 bma 0.00229779411765 film 0.00229779411765 medical 0.00229779411765 removal 0.00229779411765 varicose_vein 0.00183823529412 british 0.00183823529412 british medical 0.00183823529412 boy 0.0018382352…	20	0.226372	0.414405	0.159121	drug 0.00587279770086 trial 0.00449831313258 fda 0.00374859427715 btg 0.003498687992 product 0.00324878170686 profit 0.00312382856429 treatment 0.00274896913657 varicose_vein 0.002624015994 varicose_vein treatment 0.00237410970886 target 0.00237410970886 safe 0.00237410970886 bln 0.00212420342372 share price 0.00212420342372 fall raise 0.00212420342372 varicose_vein treatment cfo share price unde…	3	0.0311429	0.3834	0	surgery 0.0115448883488 opioid 0.00744341485645 use 0.00562053774875 study 0.00516481847182 chronic 0.0047090991949 chronic opioid 0.00379766064105 operation 0.00379766064105 opioid use 0.00379766064105 pain 0.00334194136412 patient 0.00334194136412 minor 0.00288622208719 vascular 0.00288622208719 user 0.00243050281027 major 0.00243050281027 procedure 0.00243050281027 device 0.00243050281027 opio…
425	Cardiomyopathy	0.107754	4	0.113766	-0.32872	0.463011	heart 0.00490496627836 death 0.00347435111384 sudden 0.00224810954425 cardiomyopathy 0.00224810954425 patient 0.00224810954425 athlete 0.00204373594932 disease 0.00204373594932 study 0.00204373594932 sudden death 0.00183936235438 cause 0.00183936235438 medical 0.00183936235438 black 0.00163498875945 maron 0.00163498875945 robert 0.00143061516452 young 0.00143061516452 problem 0.00122624156959 hyp…	2	0.0226372	-0.5799	0.25173	heart 0.00357701766152 drug 0.00290632684999 warning 0.0024591996423 risk 0.00223563603845 patient 0.00223563603845 disease 0.00201207243461 researcher 0.00201207243461 safety 0.00201207243461 infection 0.00178850883076 medicine 0.00156494522692 heart disease 0.00134138162307 due 0.00134138162307 africa 0.00134138162307 cardiomyopathy 0.00134138162307 south 0.00134138162307 heart_failure 0.001117…	18	0.186858	-0.451629	0.386658	patient 0.00409720921521 heart 0.00367578198164 study 0.00360554410938 drug 0.00353530623712 heart_failure 0.00234126240869 surgery 0.00163888368608 data 0.00156864581382 disease 0.0014281700693 risk 0.0014281700693 cell 0.0014281700693 alnylam 0.00128769432478 condition 0.00128769432478 cardiomyopathy 0.001076980708 medicine 0.00100674283574 researcher 0.00100674283574 treatment 0.00100674283574…
117.2	Coccidioidomycosis	0.106756	3	0.0853242	0	0	quake 0.0065274151436 dust 0.0065274151436 infection 0.00522193211488 fungus 0.00522193211488 northridge 0.00391644908616 coccidioidomycosis 0.00391644908616 researcher 0.00391644908616 control 0.00391644908616 topsoil 0.00391644908616 area 0.00391644908616 earthquake 0.00391644908616 outbreak 0.00391644908616 disease control 0.00391644908616 disease 0.00391644908616 dust cloud 0.00391644908616 c…	7	0.0792303	-0.309411	0.179216	patient 0.00447114712869 infection 0.00433142378091 fda 0.00363280704206 johnson 0.00265474360766 drug 0.00251502025989 warning 0.00251502025989 fungal 0.00223557356434 fungal infection 0.00223557356434 siegel 0.00209585021657 histoplasmosis 0.0019561268688 ucb 0.0019561268688 change 0.00181640352103 health 0.00181640352103 died 0.00167668017326 humira 0.00167668017326 agency 0.00167668017326 cas…	15	0.155715	-0.470986	0.421018	disease 0.00494584301894 animal 0.00316533953212 outbreak 0.00316533953212 health 0.00286858895099 change 0.00227508778871 human 0.00212671249815 region 0.00212671249815 spread 0.00197833720758 risk 0.00197833720758 ebola 0.00168158662644 niger 0.00153321133587 bond 0.00153321133587 valley_fever 0.00153321133587 pandemic 0.0013848360453 west 0.0013848360453 rift 0.0013848360453 rift valley_fever …
681	Superficial cellulitis and abscess	0.104918	4	0.113766	-0.303967	0.248652	disease 0.00261096605744 singapore 0.00205147333085 injection 0.00205147333085 mosquito 0.00186497575532 product 0.00186497575532 dengue 0.00186497575532 abscess 0.00186497575532 infection 0.00167847817978 fda 0.00167847817978 drug 0.00149198060425 adrenal 0.00149198060425 water 0.00149198060425 bacteria 0.00149198060425 health 0.00130548302872 cdc 0.00130548302872 fever 0.00130548302872 adrenal …	4	0.0452745	0.00865	0.404698	drug 0.00433168316832 patient 0.00340346534653 researcher 0.00309405940594 complication 0.00247524752475 injection 0.00216584158416 abscess 0.00216584158416 vivitrol 0.00216584158416 treatment 0.00216584158416 crohn_s_disease 0.00185643564356 infection 0.00185643564356 therapy 0.00154702970297 patient given 0.00154702970297 woman 0.00154702970297 surgery 0.00154702970297 cat 0.00154702970297 give…	15	0.155715	-0.19036	0.24614	brazil 0.00383312228345 beef 0.00331975769191 brazilian 0.00280639310038 vaccine 0.00270372018207 wisconsin 0.00270372018207 health 0.00270372018207 bacteria 0.00198500975393 elizabethkingia 0.00198500975393 ban 0.00198500975393 abscess 0.00188233683562 disease 0.00177966391731 infection 0.00167699099901 united 0.00167699099901 fresh 0.00167699099901 agriculture 0.0015743180807 diaper 0.001471645…
287.3	Thrombocytopenia	0.101986	2	0.0568828	0.1531	0	patient 0.00791717417783 neumega 0.00669914738124 transfusion 0.00548112058465 panel 0.00487210718636 effect 0.00365408038977 placebo 0.00365408038977 institute 0.00304506699147 compared 0.00304506699147 previous 0.00304506699147 drug 0.00304506699147 panel voted 0.00243605359318 genetics institute 0.00243605359318 woman 0.00243605359318 genetics 0.00243605359318 patient previous 0.00243605359318…	11	0.124505	0.390691	0.22119	drug 0.00737219904937 amgen 0.0039771073819 fda 0.00378310214376 nplate 0.00339509166748 patient 0.00339509166748 platelet 0.00291007857212 panel 0.00291007857212 approval 0.00223106023863 chronic 0.00223106023863 promacta 0.00194005238141 itp 0.00174604714327 bleeding 0.00174604714327 blood 0.0016490445242 reviewer 0.0016490445242 risk 0.00155204190513 concern 0.00145503928606 treatment 0.001455…	12	0.124572	-0.48885	0.403321	zika 0.00923766816143 death 0.00439461883408 health 0.00412556053812 patient 0.00412556053812 platelet 0.00385650224215 case 0.00331838565022 virus 0.00304932735426 itp 0.00304932735426 rico 0.0027802690583 puerto 0.0027802690583 puerto rico 0.0027802690583 first 0.0027802690583 cause 0.00251121076233 immune 0.00251121076233 drug 0.00251121076233 study 0.00224215246637 blood 0.00224215246637 rige…
442	Other aneurysm	0.101279	7	0.19909	0.1584	0.271995	aneurysm 0.00538423886442 tube 0.00440528634361 patient 0.00342633382281 graft 0.00293685756241 artery 0.00244738130201 blood vessel 0.00244738130201 vessel 0.00244738130201 treatment 0.00244738130201 shaped 0.00244738130201 blood 0.00244738130201 patent 0.00195790504161 fda 0.00195790504161 surgery 0.00195790504161 research 0.00195790504161 technology 0.00195790504161 clinical 0.00195790504161 a…	1	0.0113186	0.3818	0	president 0.00555041628122 cheney 0.00555041628122 vice president 0.00462534690102 vice 0.00462534690102 artery 0.00370027752081 physical 0.00370027752081 defibrillator 0.00370027752081 heart_attack 0.00277520814061 behind 0.00277520814061 behind knee 0.00277520814061 examination 0.00277520814061 recent 0.00277520814061 implanted 0.00277520814061 health 0.00277520814061 blood 0.00277520814061 geo…	9	0.0934288	-0.139529	0.428891	aneurysm 0.00592986402208 risk 0.00378284428995 aaa 0.00316941008077 england 0.00316941008077 study 0.00286269297618 repair 0.00286269297618 surgery 0.00255597587159 philip 0.002249258767 blood 0.002249258767 smoker 0.002249258767 vessel 0.002249258767 aortic 0.002249258767 blood vessel 0.00194254166241 aortic aneurysm 0.00194254166241 result 0.00163582455782 therapy 0.00163582455782 platform 0.0…
313.2	Tics and stuttering	0.0954007	2	0.0568828	-0.36045	0.556645	compulsive 0.00644567219153 disorder 0.00644567219153 obsessive compulsive disorder 0.00552486187845 obsessive compulsive 0.00552486187845 compulsive disorder 0.00552486187845 obsessive 0.00552486187845 protein 0.0036832412523 researcher 0.0036832412523 level 0.0036832412523 tourette_s_syndrome 0.0036832412523 lead 0.0036832412523 throat 0.0036832412523 marker 0.0036832412523 childhood onset obse…	1	0.0113186	-0.4588	0	dating 0.00378787878788 niche 0.00378787878788 brother 0.00324675324675 like 0.00270562770563 someone 0.00270562770563 durham 0.00270562770563 condition 0.0021645021645 match 0.0021645021645 fantauzzo 0.0021645021645 disability 0.0021645021645 catering 0.0021645021645 problem 0.0021645021645 matchmaker 0.00162337662338 prescription4love 0.00162337662338 disease 0.00162337662338 growing 0.00162337…	21	0.218001	-0.0998667	0.491903	study 0.00326376184933 health 0.0022659238317 class 0.00164227507068 woman 0.00157991019458 weight 0.00145518044237 medical 0.00139281556627 law 0.00120572093797 blood 0.00114335606187 researcher 0.00114335606187 overweight 0.00114335606187 university 0.00101862630966 life 0.00101862630966 risk 0.00101862630966 age 0.00101862630966 likely 0.000956261433561 patient 0.000956261433561 negative 0.000…
334.2	Anterior horn cell disease	0.0954007	2	0.0568828	-0.10525	0.717218	doctor 0.00702905342081 patient 0.00468603561387 law 0.00281162136832 suicide 0.00281162136832 bma 0.00281162136832 life 0.00234301780694 assisted suicide 0.00187441424555 change 0.00187441424555 help 0.00187441424555 assisted 0.00187441424555 decision 0.00187441424555 help patient 0.00140581068416 killing 0.00140581068416 debate 0.00140581068416 authorization 0.00140581068416 doctor voted 0.0014…	1	0.0113186	-0.6401	0.0575585	cell 0.0125944584383 neuron 0.00554156171285 motor 0.00503778337531 motor neuron 0.00453400503778 disease 0.00453400503778 svendsen 0.00453400503778 genetic 0.00352644836272 nerve 0.00302267002519 child 0.00302267002519 stem 0.00251889168766 stem cell 0.00251889168766 die 0.00201511335013 smn 0.00201511335013 sma 0.00201511335013 cell child 0.00201511335013 watch 0.00201511335013 skin 0.002015113…	21	0.218001	0.122055	0.519928	biogen 0.00489106269453 drug 0.00482436638506 sale 0.00168963983993 treatment 0.00168963983993 patient 0.00155624722099 vounatsos 0.00148955091152 billion 0.00148955091152 spinraza 0.00142285460205 analyst 0.00142285460205 disease 0.00142285460205 first 0.0012894619831 million 0.0012894619831 estimate 0.00108937305469 sma 0.00108937305469 spinal_muscular_atrophy 0.00108937305469 genetic 0.0009559…
343	Infantile cerebral palsy	0.0927363	6	0.170648	-0.318217	0.399987	cerebral_palsy 0.00325453922576 baby 0.00291195614937 birth 0.00256937307297 study 0.00239808153477 infection 0.00222678999657 medical 0.00205549845838 drug 0.00205549845838 cannabis 0.00171291538198 maternal 0.00154162384378 doctor 0.00154162384378 risk 0.00154162384378 treatment 0.00154162384378 association 0.00137033230558 woman 0.00119904076739 patient 0.00119904076739 weight 0.00119904076739…	4	0.0452745	-0.388375	0.169429	child 0.00321908729407 health 0.00302972921795 autism 0.00284037114183 pre 0.00189358076122 trial 0.0017042226851 bates 0.0017042226851 treatment 0.0017042226851 policy 0.00151486460898 birth 0.00151486460898 avigen 0.00132550653285 born 0.00132550653285 million 0.00132550653285 failed 0.00132550653285 infection 0.00132550653285 damage 0.00113614845673 insurance 0.00113614845673 positive 0.001136…	6	0.0622859	-0.200025	0.665788	care 0.00385317379842 surgery 0.00370107483269 child 0.00339687690124 gaza 0.00248428310687 study 0.00248428310687 health 0.00248428310687 medical 0.00233218414115 patient 0.00233218414115 family 0.00202798620969 pregnancy 0.00202798620969 need 0.00202798620969 woman 0.00187588724397 risk 0.00187588724397 born 0.00187588724397 bariatric 0.00172378827824 bariatric surgery 0.00172378827824 treatmen…
561.2	Flatulence	0.0906084	1	0.0284414	-0.6597	0	child 0.0123287671233 juice 0.0109589041096 pediatrics 0.0041095890411 parent 0.0041095890411 weight 0.0041095890411 consumed 0.0041095890411 researcher 0.0041095890411 ounce 0.0041095890411 fruit 0.0041095890411 fruit juice 0.0041095890411 shorter 0.0041095890411 study 0.0041095890411 diet 0.0041095890411 average 0.0041095890411 new york studied diet 0.0027397260274 drank 0.0027397260274 image a…	16	0.181098	-0.518737	0.238427	drug 0.00647868659354 patient 0.00382831480527 fda 0.00338658617389 bowel 0.00242950747258 entereg 0.0019877788412 study 0.00191415740264 risk 0.00169329308695 adolor 0.00161967164838 approved 0.00161967164838 poi 0.00147242877126 constipation 0.00147242877126 treatment 0.0013988073327 panel 0.0013988073327 heart_attack 0.00132518589413 surgery 0.00125156445557 woman 0.00117794301701 use 0.001177…	6	0.0622859	-0.0869333	0.267156	symptom 0.00607108394982 diet 0.00570923126407 celiac 0.0045030556449 disease 0.0045030556449 celiac disease 0.00402058539723 patient 0.00341749758765 food 0.00257317465423 study 0.00257317465423 ibs 0.00221132196848 low 0.00184946928273 test 0.00172885172081 adult 0.00172885172081 gluten 0.00160823415889 health 0.00160823415889 uspstf 0.00148761659698 screening 0.00148761659698 evidence 0.001487…
300.12	Agorophobia, social phobia, and panic disorder	0.0898639	5	0.142207	-0.8516	0.0929291	stress 0.00275554389188 marijuana 0.00249311114027 patient 0.00209946201286 health 0.00170581288545 problem 0.00170581288545 use 0.00131216375804 greener 0.00118094738223 disorder 0.00104973100643 mental health 0.00104973100643 mental 0.00104973100643 nih 0.00104973100643 medical 0.00104973100643 drug 0.00104973100643 likely 0.000918514630626 study 0.000918514630626 cause 0.000918514630626 psvt 0…	3	0.0339559	-0.7619	0.0195722	drug 0.00539811066127 test 0.00512820512821 moreno 0.00404858299595 spanish 0.00377867746289 positive 0.00350877192982 ioc 0.00350877192982 cyclist 0.0029689608637 drug test 0.00269905533063 cycling 0.00242914979757 spain 0.00242914979757 epo 0.00242914979757 game 0.00215924426451 athlete 0.00215924426451 tested 0.00215924426451 doping 0.00215924426451 village 0.00188933873144 uci 0.0018893387314…	9	0.0934288	-0.9343	0.0365201	injury 0.00373204837491 depression 0.00330687830688 brain 0.00330687830688 anxiety 0.00273998488284 brain injury 0.00259826152683 disorder 0.00245653817082 refugee 0.00217309145881 confinement 0.00217309145881 solitary confinement 0.0020313681028 solitary 0.0020313681028 study 0.00174792139078 sage 0.00160619803477 health 0.00160619803477 effect 0.00146447467876 anxiety disorder 0.00146447467876 …
38.3	Bacteremia	0.0889634	6	0.170648	-0.796667	0.172781	disease 0.00238715277778 diabetic 0.00141059027778 study 0.00141059027778 million 0.00130208333333 diabetes 0.00119357638889 problem 0.00119357638889 singapore 0.00119357638889 mosquito 0.00108506944444 dengue 0.00108506944444 health 0.0009765625 buruli 0.0009765625 ivory coast 0.0009765625 coast 0.0009765625 risk 0.0009765625 ivory 0.0009765625 water 0.0009765625 case 0.0009765625 often 0.000868…	3	0.0339559	-0.784	0.0213612	suharto 0.00623395672901 hospital 0.004767143381 difficile 0.003300330033 patient 0.002933626696 doctor 0.002933626696 pneumonia 0.002566923359 lung 0.002566923359 treating 0.002566923359 bacteria 0.002200220022 case 0.002200220022 blood_poisoning 0.002200220022 condition remained unstable 0.001833516685 condition remained 0.001833516685 former 0.001833516685 condition 0.001833516685 unstable 0.0…	6	0.0622859	-0.19405	0.235283	death 0.00741264602651 infection 0.00694117030751 hospital 0.003090785269 resistant 0.0028550474095 cdc 0.0026978888365 certificate 0.0025407302635 death certificate 0.0025407302635 health 0.002462150977 mrsa 0.0023835716905 drug 0.0022264131175 resistant infection 0.002147833831 drug resistant 0.0017549373985 antibiotic 0.0015977788255 medical 0.001519199539 drug resistant infection 0.0014406202…
389.4	Tinnitus	0.0859202	1	0.0284414	-0.7506	0	hackney 0.00391389432485 ear 0.00391389432485 million 0.00260926288324 rock 0.00260926288324 tiny 0.00260926288324 hearing 0.00260926288324 research 0.00260926288324 hair 0.00260926288324 tiny hair 0.00260926288324 britain 0.00260926288324 damaged 0.00260926288324 loud 0.00260926288324 work 0.00260926288324 drug 0.00260926288324 antibiotic 0.00195694716243 study 0.00195694716243 transmit 0.001956…	1	0.0113186	-0.5719	0	therapy 0.00965250965251 stimulation 0.00772200772201 trial 0.00772200772201 rehabilitation therapy 0.00772200772201 rehabilitation 0.00772200772201 treatment 0.00579150579151 cortical 0.00579150579151 cortical stimulation 0.00579150579151 trial evaluated 0.003861003861 therapy condition belief 0.003861003861 stimulation therapy 0.003861003861 surface 0.003861003861 achieving percent improvement …	21	0.218001	-0.126859	0.326591	ear 0.00336447797017 study 0.00246442653866 medical 0.0020144008229 cannabis 0.00195011143494 tinnitus 0.00188582204697 marijuana 0.00175724327104 hearing_loss 0.00156437510715 trial 0.00137150694325 drug 0.00117863877936 earplug 0.00111434939139 research 0.00111434939139 million 0.00107148979942 israel 0.00105006000343 researcher 0.000985770615464 concert 0.000857191839534 music 0.00085719183953…
182	Malignant neoplasm of uterus	0.08429	7	0.19909	-0.70555	0.207999	risk 0.0062420201447 woman 0.00581642786211 hormone 0.00411405873173 oestrogen 0.00354660235494 disease 0.00283728188396 benefit 0.00283728188396 therapy 0.00283728188396 breast_cancer 0.00269541778976 heart 0.00241168960136 study 0.00226982550716 heart disease 0.00212796141297 treatment 0.00198609731877 death 0.00184423322457 increase 0.00184423322457 use 0.00156050503618 increase risk 0.0015605…	2	0.0226372	-0.82195	0.0905804	drug 0.00503444621092 risk 0.00476947535771 woman 0.00397456279809 fablyn 0.00344462109168 pfizer 0.00238473767886 breast_cancer 0.00238473767886 panel 0.00238473767886 cancer 0.00185479597244 recurrence 0.00185479597244 tamoxifen 0.00185479597244 sold 0.00185479597244 osteoporosis 0.00185479597244 estrogen 0.00158982511924 letrozole 0.00158982511924 placebo 0.00158982511924 result 0.001324854266…	3	0.0311429	-0.5682	0.100233	cancer 0.00866989999571 woman 0.00699600841238 risk 0.00532211682905 study 0.00442079059187 endometrial_cancer 0.00377698613674 death 0.00223185544444 surgery 0.00223185544444 weight 0.00223185544444 researcher 0.00210309455341 breastfeeding 0.00197433366239 obesity 0.00197433366239 obese 0.00171681188034 lower 0.00145929009829 health 0.00145929009829 bariatric surgery 0.00133052920726 men 0.0013…
513.8	Disorders of diaphragm	0.0841192	3	0.0853242	-0.100633	0.45684	woman 0.0029200359389 condom 0.0029200359389 nitric oxide 0.00247079964061 nitric 0.00247079964061 oxide 0.00247079964061 device 0.00224618149146 control 0.00202156334232 blood 0.00202156334232 unaids 0.00157232704403 oxygen 0.00157232704403 newborn 0.00157232704403 female 0.00157232704403 treatment 0.00157232704403 baby 0.00157232704403 market 0.00134770889488 lung 0.00134770889488 female condom…	1	0.0113186	-0.4973	0	indevus 0.00686015831135 drug 0.00422163588391 study 0.00316622691293 agreement 0.00316622691293 nebido 0.00316622691293 testosterone 0.00263852242744 teva 0.00263852242744 marketing 0.00263852242744 fda 0.00211081794195 plan 0.00211081794195 application 0.00211081794195 nachman 0.00211081794195 sale 0.00211081794195 million 0.00211081794195 existing 0.00211081794195 approval 0.00211081794195 con…	15	0.155715	0.00506	0.406728	woman 0.00327401586935 heimlich 0.00246514136045 study 0.00246514136045 method 0.00200292735537 ring 0.00165626685155 cost 0.00165626685155 therapy 0.00154071335028 device 0.00154071335028 constipation 0.00142515984901 researcher 0.00142515984901 control 0.00142515984901 muscle 0.00130960634774 kid 0.00130960634774 long 0.00119405284647 maneuver 0.0010784993452 heartmate 0.0010784993452 contracep…
602	Other disorders of prostate	0.0832187	4	0.113766	0.23405	0.300049	health 0.00307455803228 human 0.00307455803228 research 0.00307455803228 study 0.00269023827825 tenet 0.00269023827825 scientist 0.00230591852421 chemical 0.00230591852421 estrogen 0.00230591852421 vidamed 0.00192159877018 level 0.00192159877018 sperm 0.00153727901614 reproductive 0.00153727901614 male 0.00153727901614 count 0.00153727901614 effect 0.00153727901614 low 0.00153727901614 wildlife 0…	1	0.0113186	-0.6597	0	cancer 0.00576184379001 drug 0.0044814340589 prostate_cancer 0.0044814340589 cell 0.00384122919334 anti 0.00320102432778 androgen 0.00320102432778 growth 0.00320102432778 rutgers 0.00320102432778 study 0.00320102432778 combination 0.00320102432778 hormone 0.00256081946223 zheng 0.00256081946223 stage 0.00256081946223 therapy 0.00256081946223 research 0.00256081946223 tumor 0.00256081946223 used 0…	12	0.124572	-0.78344	0.100317	men 0.00637216912081 prostate_cancer 0.00469301644709 treatment 0.00404718849565 study 0.00340136054422 radiation 0.00301386377336 fat 0.00236803582192 likely 0.00236803582192 researcher 0.00210970464135 cancer 0.00210970464135 aggressive 0.00210970464135 patient 0.00172220787049 equipment 0.00172220787049 diet 0.0015930422802 disease 0.0015930422802 cost 0.0015930422802 surgery 0.0015930422802 t…
202.21	Nodular lymphoma	0.083085	1	0.0284414	0.3056	0.0786303	idec 0.0102790014684 trial 0.00734214390602 idec c2b8 0.00734214390602 c2b8 0.00734214390602 result 0.00734214390602 phase 0.00587371512482 single agent 0.00440528634361 single agent therapy relapsed 0.00440528634361 trial idec 0.00440528634361 therapy 0.00440528634361 therapy relapsed 0.00440528634361 agent therapy relapsed 0.00440528634361 final result 0.00440528634361 trial idec c2b8 0.0044052…	3	0.0339559	-0.125275	0.348378	drug 0.00559910414334 spectrum 0.00391937290034 cancer 0.00391937290034 cell 0.003359462486 zevalin 0.003359462486 patient 0.00279955207167 million 0.00279955207167 approval 0.00279955207167 fda 0.00223964165733 treatment 0.00223964165733 analyst 0.00223964165733 fusilev 0.00223964165733 therapeutic 0.00223964165733 cancer drug 0.00223964165733 kapoor 0.00223964165733 drug zevalin 0.001679731243 …	18	0.186858	0.47803	0.318497	drug 0.00526916364613 roche 0.00416163243388 cancer 0.00385957846691 patient 0.00265136259901 gazyva 0.00255067794335 rituxan 0.00255067794335 approval 0.0019465700094 blood 0.0019465700094 trial 0.0019465700094 follicular_lymphoma 0.00174520069808 cell 0.00174520069808 blood cancer 0.00174520069808 study 0.00154383138676 cancer drug 0.00154383138676 novartis 0.0014431467311 medicine 0.0014431467…
509.1	Respiratory failure	0.081284	3	0.0853242	-0.937867	0.0225744	study 0.00665266106443 diabetic 0.00455182072829 diabetes 0.00385154061625 problem 0.0031512605042 death 0.00280112044818 nuclear 0.00280112044818 veteran 0.00245098039216 age 0.00245098039216 medical 0.00245098039216 depression 0.00245098039216 institute 0.00210084033613 disease 0.00210084033613 often 0.00210084033613 test 0.00175070028011 military 0.00175070028011 nuclear test 0.00175070028011 …	3	0.0339559	-0.860225	0.0641599	patient 0.00277357539082 drug 0.00252143217347 ziagen 0.00252143217347 hfmd 0.00201714573878 disease 0.00201714573878 risk 0.00176500252143 fever 0.00176500252143 complication 0.00176500252143 reaction 0.00176500252143 ooi 0.00176500252143 egypt 0.00151285930408 variation 0.00151285930408 ev71 0.00151285930408 study 0.00151285930408 glaxo 0.00126071608674 sarawak 0.00126071608674 cause 0.00126071…	12	0.124572	-0.7993	0.182755	drug 0.00268382689317 water 0.0015858977096 health 0.0015858977096 patient 0.00140290951234 surgery 0.00131141541371 flint 0.00131141541371 disease 0.00121992131508 opioid 0.00121992131508 naloxone 0.00121992131508 hip 0.00121992131508 case 0.00112842721644 study 0.000945439019183 illness 0.000945439019183 crisis 0.000945439019183 mental illness 0.000853944920553 child 0.000853944920553 marijuana…
594.1	Calculus of kidney	0.0793492	2	0.0568828	-0.5267	0	gene 0.0101250744491 lead 0.00536033353186 cause 0.00536033353186 pancreatic_cancer 0.00416914830256 gland 0.00416914830256 endocrine 0.00416914830256 scientist 0.00416914830256 growth 0.00416914830256 cell 0.00416914830256 cancer 0.00416914830256 men1 0.00416914830256 lead pancreatic_cancer 0.00297796307326 gland cause 0.00297796307326 islet cell 0.00297796307326 tumour 0.00297796307326 deadly 0…	5	0.0565931	-0.424183	0.262197	china 0.00176075712556 level 0.00176075712556 melamine 0.00176075712556 kidney_stone 0.00165070980522 gout 0.00154066248487 health 0.00154066248487 milk 0.00154066248487 child 0.00132056784417 urate 0.00121052052383 study 0.00110047320348 food 0.00110047320348 uric 0.00099042588313 mccain 0.00099042588313 acid 0.00099042588313 uric acid 0.00099042588313 product 0.00099042588313 made 0.00088037856…	12	0.124572	-0.18378	0.536528	study 0.00359095294244 vitamin 0.00310858612927 nitrate 0.00262621931611 bypass 0.00230464144067 green 0.00230464144067 zika 0.00214385250295 surgery 0.00214385250295 gastric 0.00198306356523 gastric bypass 0.00198306356523 patient 0.00182227462751 health 0.00182227462751 glaucoma 0.00166148568978 researcher 0.00166148568978 vegetable 0.00166148568978 blood 0.00150069675206 risk 0.00150069675206 …
362	Other retinal disorders	0.0784487	3	0.0853242	-0.191033	0.478996	diabetes 0.00729660707771 blindness 0.00401313389274 woman 0.00364830353885 study 0.00328347318497 eating_disorder 0.00291864283108 case 0.0025538124772 cdc 0.00218898212331 insulin 0.00218898212331 growth 0.00218898212331 massachusetts 0.00218898212331 cause 0.00218898212331 factor 0.00218898212331 young 0.00218898212331 case blindness 0.00218898212331 eating 0.00182415176943 eye 0.0018241517694…	5	0.0565931	-0.12352	0.558457	diabetes 0.00335112324687 eye 0.00210996648877 blood 0.00186173513715 cancer 0.00186173513715 researcher 0.00161350378553 disease 0.00148938810972 device 0.0012411567581 nicox 0.00111704108229 heart 0.00111704108229 folkman 0.00111704108229 diabetic_retinopathy 0.00111704108229 million 0.00111704108229 sugar 0.00111704108229 study 0.000992925406479 thrombogenics 0.000992925406479 damage 0.0009929…	9	0.0934288	-0.115867	0.497123	diabetes 0.00385445575085 study 0.00233469891194 patient 0.00220254614334 semaglutide 0.00220254614334 drug 0.00220254614334 novo 0.00193824060614 diabetic_retinopathy 0.00167393506894 risk 0.00154178230034 fda 0.00127747676314 health 0.00121140037884 vision 0.00114532399454 type_2_diabetes 0.00114532399454 novo nordisk 0.00107924761024 blood 0.00107924761024 nordisk 0.00107924761024 technology 0…
473	Diseases of the larynx and vocal cords	0.0755764	2	0.0568828	-0.24925	0.738856	cigar 0.0065306122449 tobacco 0.00367346938776 smoking 0.00367346938776 health 0.00285714285714 california 0.00285714285714 cigarette 0.00285714285714 advertising 0.00204081632653 smoked 0.00204081632653 cancer 0.00204081632653 nicotine 0.00204081632653 eriksen 0.00204081632653 student 0.00163265306122 cigar past 0.00163265306122 cdc 0.00163265306122 television 0.00163265306122 agency 0.001632653…	4	0.0452745	-0.432775	0.492306	drug 0.00341607834206 product 0.00318833978593 heparin 0.00296060122979 united 0.00273286267365 sanofi 0.00250512411751 use 0.00250512411751 cancer 0.00250512411751 tobacco 0.00227738556138 batch 0.00204964700524 reaction 0.00204964700524 patient 0.00204964700524 small 0.00204964700524 cause 0.0018219084491 agency 0.0018219084491 lovenox 0.0018219084491 low 0.0018219084491 cdc 0.00159416989296 he…	12	0.124572	-0.01062	0.481455	cancer 0.00856364344103 smoking 0.00606128009787 patient 0.00322526830896 device 0.00272479564033 death 0.0022243229717 risk 0.00205749874882 mutation 0.00205749874882 cancer death 0.00189067452594 lung 0.00189067452594 control 0.00189067452594 tobacco 0.00172385030306 study 0.00172385030306 head neck 0.00172385030306 neck 0.00172385030306 head 0.00172385030306 voice 0.00155702608019 tumor 0.0014…
289.4	Lymphadenitis	0.0748095	6	0.170648	-0.376017	0.413565	herpes 0.00338066260987 disease 0.00191570881226 genital 0.00191570881226 hiv 0.00191570881226 genital herpes 0.0018030200586 doctor 0.0018030200586 drug 0.00157764255127 virus 0.00146495379761 case 0.00135226504395 patient 0.00123957629029 valtrex 0.00123957629029 cell 0.00101419878296 attack 0.00101419878296 study 0.00101419878296 glaxo 0.000901510029299 hospital 0.000901510029299 aciclovir 0.0…	2	0.0226372	-0.0129	0.0182434	virus 0.00555247084953 research 0.00305385896724 montagnier 0.00305385896724 cancer 0.00277623542476 aid 0.00249861188229 zur 0.00222098833981 hausen 0.00222098833981 institute 0.00222098833981 zur hausen 0.00222098833981 human 0.00194336479733 patient 0.00194336479733 cervical_cancer 0.00194336479733 nobel 0.00166574125486 barre sinoussi 0.00166574125486 barre 0.00166574125486 discovery 0.001665…	3	0.0311429	-0.8578	0	study 0.00359600719201 dental 0.00341000682001 patient 0.00322400644801 fatigue 0.00285200570401 chronic fatigue 0.00229400458801 infection 0.00229400458801 chronic 0.00229400458801 disease 0.00210800421601 fatigue syndrome 0.00210800421601 procedure 0.00210800421601 chronic fatigue syndrome 0.00210800421601 researcher 0.00210800421601 syndrome 0.00210800421601 dental procedure 0.00192200384401 s…
427.9	Palpitations	0.0728377	4	0.113766	-0.314425	0.367724	patient 0.0033203125 pacemaker 0.002734375 interference 0.0025390625 neumega 0.0021484375 phone 0.0021484375 transfusion 0.0017578125 study 0.0015625 risk 0.0015625 panel 0.0015625 model 0.0015625 heart 0.0015625 woman 0.0013671875 effect 0.0013671875 drug 0.0013671875 placebo 0.001171875 filter 0.001171875 blood 0.001171875 previous 0.001171875 use 0.001171875 digital 0.001171875 produced 0.0011…	1	0.0113186	-0.7579	0	heart 0.00884955752212 child 0.00884955752212 adhd 0.00553097345133 drug 0.00553097345133 condition 0.00387168141593 sudden 0.00387168141593 vetter 0.0033185840708 medication 0.0033185840708 association 0.0033185840708 sudden cardiac 0.00276548672566 sudden cardiac death 0.00276548672566 stimulant 0.00276548672566 cardiac 0.00276548672566 death 0.00276548672566 heart condition 0.00276548672566 re…	9	0.0934288	-0.545167	0.398163	heart 0.00431110108529 study 0.00401032659097 patient 0.00348397122591 pain 0.00205529237787 chest 0.00175451788355 symptom 0.00175451788355 researcher 0.00160413063639 runner 0.00152893701281 chest pain 0.00152893701281 health 0.00145374338923 race 0.00145374338923 heart_failure 0.00145374338923 treatment 0.00130335614207 risk 0.00130335614207 syncope 0.00122816251849 cause 0.0011529688949 docto…
150	Cancer of esophagus	0.0727411	2	0.0568828	-0.6369	0.264664	disease 0.00391644908616 cause 0.00391644908616 cancer 0.00391644908616 death 0.00391644908616 cause death 0.0032637075718 system 0.0032637075718 papnet 0.0032637075718 study 0.0032637075718 using 0.00261096605744 kos 0.00261096605744 heart disease 0.00261096605744 heart 0.00261096605744 neural 0.00195822454308 cell 0.00195822454308 smear 0.00195822454308 leading cause death 0.00195822454308 iden…	6	0.0679117	-0.6891	0.214229	cancer 0.00585585585586 risk 0.00255255255255 death 0.00195195195195 asthma 0.0018018018018 study 0.00165165165165 drug 0.0015015015015 smoking 0.0015015015015 cancer death 0.00135135135135 child 0.00135135135135 disease 0.0012012012012 pylorus 0.0012012012012 patient 0.0012012012012 researcher 0.00105105105105 case 0.00105105105105 woman 0.00105105105105 stomach_cancer 0.00105105105105 throat 0.…	9	0.0934288	-0.818688	0.174134	cancer 0.00749393872603 risk 0.00418778928808 study 0.00352655940048 pet 0.0025347145691 scan 0.0025347145691 disease 0.0023694070972 activity 0.0023694070972 coffee 0.0023694070972 health 0.0022040996253 periodontal 0.0022040996253 periodontal disease 0.0022040996253 hot 0.0022040996253 woman 0.00203879215341 pet scan 0.00203879215341 drink 0.00170817720961 cause 0.00154286973771 researcher 0.00…
947	Urticaria	0.0719372	5	0.142207	-0.36502	0.347904	tobacco 0.00201525838491 health 0.00187131135742 british 0.00172736432993 cunningham 0.00143947027494 britain 0.00143947027494 settlement 0.00143947027494 ban 0.00143947027494 gulf 0.00115157621995 government 0.00115157621995 study 0.00100762919246 agriculture 0.00100762919246 european 0.00100762919246 bse 0.00100762919246 beef 0.00100762919246 minister 0.00100762919246 smoking 0.000863682164963 …	1	0.0113186	0.7096	0	drug 0.00587741393787 patient 0.00545759865659 contrave 0.00461796809404 trial 0.00461796809404 orexigen 0.00419815281276 effect 0.00335852225021 weight 0.00335852225021 placebo 0.00335852225021 diet 0.00293870696893 side 0.00293870696893 exercise 0.00293870696893 side effect 0.00293870696893 diet exercise 0.00293870696893 food 0.00293870696893 compared lost 0.00251889168766 compared 0.0025188916…	6	0.0622859	0	0	allergy 0.00356827545615 food 0.00345791642142 patient 0.00246468510889 peanut 0.00213360800471 tattoo 0.0016921718658 test 0.00158181283108 medical 0.00147145379635 doctor 0.00147145379635 skin 0.00147145379635 study 0.00136109476162 challenge 0.0012507357269 guideline 0.0012507357269 treatment 0.0012507357269 novartis 0.0012507357269 mosquito 0.0012507357269 bee 0.00114037669217 baby 0.00114037…
229	Benign neoplasm of unspecified sites	0.0719372	5	0.142207	-0.201	0.251899	test 0.00666380051591 patient 0.00408426483233 genetic 0.00408426483233 gene 0.0036543422184 doctor 0.0036543422184 cancer 0.0036543422184 lead 0.00322441960447 study 0.00236457437661 cause 0.00236457437661 testing 0.00236457437661 condition 0.00193465176268 consent 0.00193465176268 giadiello 0.00193465176268 result 0.00150472914875 cell 0.00150472914875 fail 0.00150472914875 family 0.00150472914…	1	0.0113186	-0.1053	0	kennedy 0.00673606858543 hospital 0.00367421922841 seizure 0.00367421922841 treatment 0.00306184935701 tumor 0.00306184935701 brain 0.00306184935701 glioma 0.00306184935701 radiation 0.00306184935701 massachusetts 0.00306184935701 malignant 0.00244947948561 senator 0.00244947948561 cell 0.00244947948561 massachusetts general 0.00244947948561 general hospital 0.00244947948561 chemotherapy 0.002449…	6	0.0622859	-0.2997	0.328305	woman 0.00335506134969 drug 0.00321127300613 disease 0.00249233128834 china 0.00234854294479 rare 0.00234854294479 dense 0.00220475460123 breast 0.00206096625767 chemical 0.00191717791411 study 0.00177338957055 health 0.00177338957055 cost 0.00162960122699 rare disease 0.00148581288344 exposure 0.00148581288344 orphan 0.00148581288344 orphan drug 0.00134202453988 dense breast 0.00134202453988 bil…
204.22	Myeloid leukemia, chronic	0.0698688	1	0.0284414	-0.39135	0.0426385	cytarabine 0.00535331905782 patient 0.00428265524625 medicine 0.00428265524625 transplant 0.00428265524625 interferon alfa 0.00321199143469 new england medicine 0.00321199143469 received 0.00321199143469 many 0.00321199143469 drug 0.00321199143469 french 0.00321199143469 england medicine 0.00321199143469 blood 0.00321199143469 survival 0.00321199143469 england 0.00321199143469 alfa 0.003211991434…	5	0.0565931	-0.0842833	0.53575	patient 0.00473092844471 cancer 0.00369603784743 drug 0.00206978119456 novartis 0.00206978119456 gleevec 0.00192193968066 cml 0.00192193968066 cell 0.00177409816677 tumor 0.00162625665287 blood 0.00162625665287 approved 0.00147841513897 immune 0.00147841513897 gene 0.00118273211118 glivec 0.00118273211118 levy 0.00118273211118 treatment 0.00118273211118 tasigna 0.00103489059728 diagnosed 0.001034…	12	0.124572	-0.05	0.419069	drug 0.00621874599308 cancer 0.00506475189127 patient 0.00371842543916 price 0.00275676368765 gleevec 0.00237209898705 genetic 0.00217976663675 treatment 0.00179510193615 approval 0.00160276958584 blood 0.00160276958584 tumor 0.00160276958584 pricing 0.00141043723554 cancer drug 0.00141043723554 novartis 0.00141043723554 billion 0.00141043723554 ariad 0.00141043723554 testing 0.00121810488524 san…
615	Endometriosis	0.0689311	1	0.0284414	0.105375	0.21075	woman 0.0102325581395 tissue 0.00651162790698 endometriosis 0.0046511627907 marcoux 0.0046511627907 pregnant 0.00372093023256 condition 0.00372093023256 percent woman 0.00372093023256 chance 0.00279069767442 removed 0.00279069767442 tissue removed 0.00279069767442 woman knew 0.00279069767442 medicine 0.00279069767442 volunteer 0.00279069767442 study 0.00279069767442 hospital 0.00279069767442 affe…	2	0.0226372	0.0911	0.415079	repros 0.00521803950801 pain 0.00447260529258 drug 0.00409988818487 endometriosis 0.00409988818487 proellex 0.00372717107715 treatment 0.00372717107715 podolski 0.00335445396944 million 0.00298173686172 trial 0.00298173686172 uterus 0.00223630264629 approved 0.00223630264629 likely 0.00186358553858 significantly 0.00186358553858 stage 0.00186358553858 condition 0.00186358553858 woman 0.0018635855…	15	0.155715	-0.135078	0.349869	woman 0.00538175623354 endometriosis 0.0042202261112 study 0.00375561406226 chemical 0.00329100201332 cost 0.00271023695214 health 0.00247793092768 oil 0.0018971658665 exposure 0.00178101285427 pregnancy 0.00178101285427 billion 0.00166485984203 risk 0.0015487068298 disease 0.00143255381756 drug 0.00131640080533 researcher 0.00131640080533 europe 0.00120024779309 water 0.00120024779309 result 0.0…
375.1	Dry eyes	0.0680306	2	0.0568828	-0.132925	0.356329	sjogren 0.00528169014085 gland 0.00528169014085 mgi 0.00469483568075 salagen 0.00469483568075 sjogren syndrome 0.00410798122066 syndrome 0.00410798122066 drug 0.00410798122066 tear 0.00410798122066 patient 0.00293427230047 study 0.00293427230047 tablet 0.00293427230047 salagen tablet 0.00293427230047 moisture producing 0.00293427230047 salivary 0.00293427230047 salivary tear gland 0.0029342723004…	2	0.0226372	-0.11315	0.160018	drug 0.008356545961 bimatoprost 0.00649953574745 allergan 0.00649953574745 eyelash 0.00649953574745 benefit 0.00464252553389 risk 0.00464252553389 mild 0.00371402042711 panel 0.00371402042711 bimatoprost eyelash 0.00371402042711 bimatoprost eyelash growth 0.00371402042711 study 0.00371402042711 growth 0.00371402042711 eyelash growth 0.00371402042711 staff 0.00371402042711 fda 0.00278551532033 dru…	12	0.124572	0.324136	0.583202	patent 0.00862215229898 allergan 0.00552187928987 tribe 0.00436506100288 drug 0.00368639427452 restasis 0.00293060632702 generic 0.00232906081779 court 0.00232906081779 deal 0.00211312140422 dry_eye 0.00192803047831 federal 0.00172751530856 allergans 0.00149615165117 immunity 0.00144987891969 federal court 0.00135733345673 challenge 0.00135733345673 board 0.00126478799377 price 0.00114139404316 p…
283.2	Non-autoimmune hemolytic anemias	0.0680306	2	0.0568828	-0.6652	0	apple 0.00928792569659 cider 0.0061919504644 contaminated 0.0046439628483 illness 0.0046439628483 coli 0.0046439628483 unpasteurized 0.00386996904025 cause 0.00386996904025 october 0.0030959752322 cdc 0.0030959752322 outbreak 0.0030959752322 cryptosporidium 0.0030959752322 caused 0.0030959752322 juice 0.0030959752322 apple juice 0.0030959752322 ground 0.0030959752322 cider made 0.00232198142415 b…	2	0.0226372	-0.7964	0	food 0.00554323725055 foodborne disease 0.00443458980044 foodborne 0.00443458980044 disease 0.00443458980044 outbreak 0.00277161862528 salmonella 0.00277161862528 needed 0.00221729490022 child 0.00221729490022 food safety 0.00221729490022 safety 0.00221729490022 poor 0.00221729490022 health 0.00221729490022 caused 0.00221729490022 contaminated 0.00221729490022 schlundt 0.00221729490022 director 0…	12	0.124572	0.21075	0.220121	drug 0.00465425531915 stage 0.00365691489362 study 0.00365691489362 mcdonalds 0.00315824468085 rare 0.00265957446809 late stage 0.00265957446809 late 0.00265957446809 stage study 0.00265957446809 trial 0.00265957446809 data 0.00216090425532 treatment 0.00216090425532 ccx168 0.00216090425532 burger 0.00216090425532 patient 0.00216090425532 disease 0.00166223404255 south 0.00166223404255 complaint …
145	Cancer of mouth	0.0670707	2	0.0568828	-0.5932	0.0940452	cell 0.00546719681909 carotene 0.0044731610338 beta carotene 0.0044731610338 beta 0.0044731610338 cancer 0.0044731610338 copper 0.00397614314115 study 0.00347912524851 supplement 0.00298210735586 help 0.00298210735586 beta carotene supplement 0.00248508946322 nut 0.00248508946322 areca 0.00248508946322 amount 0.00248508946322 carotene supplement 0.00248508946322 amount copper 0.00198807157058 fig…	10	0.113186	-0.261258	0.472642	cancer 0.00382555470543 hpv 0.00382555470543 cervical_cancer 0.0026778882938 achatz 0.0020402958429 woman 0.00191277735272 chef 0.00165774037235 vaccine 0.00140270339199 test 0.00127518490181 treatment 0.00127518490181 oral_cancer 0.00114766641163 van halen 0.00114766641163 anal 0.00114766641163 halen 0.00114766641163 human 0.00114766641163 van 0.00114766641163 tongue 0.00114766641163 cause 0.001…	3	0.0311429	-0.7096	0	product 0.00588141789859 fda 0.00397393101256 health 0.00349705929105 drug 0.00349705929105 antibiotic 0.00349705929105 use 0.00349705929105 snus 0.00302018756954 risk 0.00302018756954 tobacco 0.00302018756954 swedish 0.00302018756954 application 0.00254331584804 used 0.00206644412653 modified risk 0.00206644412653 swedish match 0.00206644412653 match 0.00206644412653 cigarette 0.00206644412653 c…
707.1	Decubitus ulcer	0.0662296	4	0.113766	-0.121725	0.553378	maggot 0.00457604306864 wound 0.00403768506057 skin 0.00242261103634 graham 0.00242261103634 patient 0.0021534320323 belford 0.00188425302826 extract 0.00161507402423 woman 0.00134589502019 treatment 0.00134589502019 plastic 0.00134589502019 healing 0.00134589502019 dead 0.00134589502019 tissue 0.00134589502019 wrinkle 0.00107671601615 plastic surgeon 0.00107671601615 well 0.00107671601615 used 0…	2	0.0226372	-0.8442	0	product 0.00657414170928 papain 0.00511322132944 fda 0.00511322132944 solution 0.00511322132944 unapproved 0.00511322132944 eye 0.00511322132944 version 0.0036523009496 papain product 0.0036523009496 used 0.00292184075968 unapproved version 0.00292184075968 health 0.00292184075968 stop 0.00292184075968 drug 0.00292184075968 autor 0.00292184075968 problem 0.00292184075968 version eye 0.00292184075…	6	0.0622859	-0.4042	0.558594	patient 0.00663143199043 hospital 0.00558436378141 study 0.00498603909055 fracture 0.00423813322696 surgery 0.00304148384523 hip 0.00259274032708 likely 0.00244315915437 quality 0.00244315915437 hip fracture 0.00244315915437 researcher 0.00214399680893 resident 0.00214399680893 complication 0.00214399680893 trauma 0.00199441563622 risk 0.00199441563622 health 0.00199441563622 nursing 0.0019944156…
614.33	Pelvic inflammatory disease, NOS	0.0615562	5	0.142207	-0.297	0.225843	infection 0.00411692054343 douche 0.00329353643475 study 0.00329353643475 woman 0.00329353643475 fda 0.0028818443804 disease 0.0028818443804 drug 0.00247015232606 million 0.00205846027172 treat 0.00205846027172 panel 0.00205846027172 sexually 0.00164676821737 transmitted 0.00164676821737 female 0.00164676821737 risk 0.00164676821737 men 0.00164676821737 floxin 0.00164676821737 previous 0.00164676…	1	0.0113186	0	0	girl 0.00466442083441 infection 0.00414615185281 cdc 0.00388701736201 std 0.00362788287121 gonorrhea 0.00336874838041 chlamydia 0.00310961388961 cause 0.00259134490801 case 0.00259134490801 douglas 0.00233221041721 black 0.00233221041721 syphilis 0.00207307592641 woman 0.00207307592641 age 0.00207307592641 sexually 0.00181394143561 partner 0.00181394143561 men 0.00181394143561 transmitted 0.00155…	3	0.0311429	0	0	woman 0.00685119210743 study 0.00376815565908 exam 0.00356261989586 pelvic 0.00335708413264 douching 0.00315154836942 health 0.00274047684297 pelvic exam 0.00253494107975 ovarian_cancer 0.00232940531653 gonorrhoea 0.00232940531653 need 0.00191833379008 douche 0.00191833379008 drug 0.00171279802686 case 0.00171279802686 infection 0.00130172650041 antibiotic 0.00130172650041 test 0.00130172650041 a…
358	Myoneural disorders	0.0614225	2	0.0568828	-0.24925	0.738856	earley 0.00436681222707 muscle 0.00388161086851 gene 0.00388161086851 animal 0.00291120815138 suicide 0.00291120815138 mouse 0.00242600679282 law 0.00242600679282 assisted suicide 0.00242600679282 assisted 0.00242600679282 right 0.00194080543426 woman 0.00194080543426 die 0.00194080543426 gdf 0.00194080543426 gdf gene 0.00145560407569 kevorkian 0.00145560407569 right die 0.00145560407569 wild typ…	3	0.0339559	-0.204133	0.550158	drug 0.00452215857703 study 0.00241181790775 disease 0.00211034066928 muscle 0.00211034066928 sorenson 0.00150738619234 santhera 0.00150738619234 use 0.00150738619234 cytokinetics 0.00150738619234 medication 0.00150738619234 trial 0.00150738619234 benefit 0.00150738619234 related 0.00150738619234 plan 0.00150738619234 treatment 0.00150738619234 friedreich ataxia 0.00120590895387 friedreich 0.0012…	9	0.0934288	0.233333	0.177154	drug 0.00545023696682 gene 0.00438388625592 rare 0.00402843601896 therapy 0.00367298578199 treatment 0.00331753554502 disease 0.00331753554502 gene therapy 0.00296208530806 trial 0.00296208530806 horizon 0.00260663507109 approved 0.00225118483412 pfizer 0.00225118483412 bamboo 0.00225118483412 million 0.00225118483412 patient 0.00225118483412 actimmune 0.00225118483412 disorder 0.00189573459716 t…
465	Acute upper respiratory infections of multiple or unspecified sites	0.0594878	1	0.0284414	-0.4019	0	obesity 0.005710206995 obese 0.00428265524625 virus 0.00356887937188 level 0.0028551034975 cause 0.0028551034975 researcher 0.0028551034975 antibody 0.0028551034975 study 0.0028551034975 animal 0.0028551034975 dhurandhar 0.0028551034975 increase 0.0028551034975 atkinson 0.0028551034975 worldwide increase obesity 0.00214132762313 substance 0.00214132762313 fatty 0.00214132762313 adenovirus 0.00214…	5	0.0565931	-0.3107	0.436526	drug 0.00553420445811 flu 0.00261337432744 fda 0.0021521906226 patient 0.00169100691776 study 0.00153727901614 risk 0.00153727901614 virus 0.00138355111453 treat 0.00138355111453 h5n1 0.00138355111453 million 0.00122982321291 pandemic 0.00122982321291 human 0.00122982321291 cimzia 0.00122982321291 effect 0.00122982321291 agency 0.0010760953113 safety 0.0010760953113 ucb 0.0010760953113 serious 0.…	9	0.0934288	-0.320567	0.148379	patient 0.00534842662789 emergency 0.00456952954616 study 0.00410219129712 ear 0.00347907363174 care 0.00347907363174 infection 0.00332329421539 ear infection 0.00285595596635 urgent 0.00270017655001 freestanding 0.00238861771731 department 0.00223283830097 freestanding emergency 0.00223283830097 visit 0.00223283830097 emergency department 0.00207705888462 hospital 0.00207705888462 emergency room…
609	Male infertility and abnormal spermatozoa	0.0547773	1	0.0284414	0	0	mother 0.0065963060686 men 0.00527704485488 sperm 0.00527704485488 woman 0.00527704485488 cell 0.00395778364116 sperm men born 0.00395778364116 born 0.00395778364116 likely 0.00395778364116 damage 0.00395778364116 men born mother 0.00395778364116 john 0.00395778364116 male 0.00395778364116 men born 0.00395778364116 research 0.00395778364116 result 0.00395778364116 born mother 0.00395778364116 egg…	1	0.0113186	0	0	men 0.00327332242226 phase 0.00327332242226 infertility 0.00327332242226 drug 0.00272776868522 elocalcitol 0.00272776868522 market 0.00272776868522 researcher 0.00272776868522 treatment 0.00272776868522 bioxell 0.00272776868522 study 0.00218221494817 start 0.00218221494817 trial 0.00218221494817 common 0.00218221494817 testicular_cancer 0.00218221494817 likely develop testicular_cancer 0.00163666…	12	0.124572	-0.145829	0.290901	men 0.00669066076043 sperm 0.00447582133629 study 0.00433739387228 woman 0.00267626430417 researcher 0.00239940937615 erectile 0.00226098191214 health 0.00198412698413 risk 0.00198412698413 icsi 0.00184569952012 male 0.00184569952012 dysfunction 0.00184569952012 exercise 0.00170727205611 couple 0.00170727205611 score 0.0015688445921 infertility 0.0015688445921 count 0.0015688445921 erectile dysfu…
327.1	Hypersomnia	0.0547773	1	0.0284414	0.7269	0	depression 0.00851063829787 nefazodone 0.00851063829787 bristol 0.00851063829787 symptom 0.0063829787234 fluoxetine 0.0063829787234 ingredient 0.0063829787234 efficiency 0.0063829787234 sleep 0.0063829787234 treatment 0.0063829787234 reduced 0.0063829787234 lilly 0.0063829787234 nefazodone ingredient serzone antidepressant 0.00425531914894 symptom depression depression 0.00425531914894 dizziness …	1	0.0113186	-0.34	0	sleep 0.00749531542786 drug 0.00374765771393 worker 0.00312304809494 insomnia 0.00312304809494 jet 0.00312304809494 tasimelteon 0.00312304809494 work 0.00249843847595 disorder 0.00249843847595 study 0.00249843847595 lag 0.00249843847595 patient 0.00249843847595 jet lag 0.00249843847595 melatonin 0.00249843847595 help 0.00187382885696 body 0.00187382885696 rhythm 0.00187382885696 rajaratnam 0.0018…	12	0.124572	-0.1088	0.341417	sleep 0.00757818864012 study 0.00380143664684 risk 0.00254251931574 stroke 0.00232035743378 patient 0.00217224951248 health 0.00180197970921 researcher 0.00165387178791 sleep_apnea 0.00143170990595 night 0.00143170990595 child 0.00120954802399 screen 0.00120954802399 problem 0.00120954802399 parent 0.00113549406334 driving 0.00113549406334 cpap 0.00113549406334 pain 0.00113549406334 woman 0.00106…
264.2	Failure to thrive (childhood)	0.0547773	1	0.0284414	0.4019	0	turner_syndrome 0.0153846153846 hormone marketing 0.0102564102564 growth_failure 0.0102564102564 committee recommended 0.0102564102564 administration advisory committee 0.0102564102564 advisory committee recommended nutropin 0.0102564102564 turner_syndrome chromosomal_disorder affecting 0.0102564102564 live birth characterized 0.0102564102564 marketing clearance 0.0102564102564 marketing clearanc…	1	0.0113186	-0.7506	0	ageing 0.0064308681672 prodarsan 0.0064308681672 pharming 0.005359056806 disease 0.0042872454448 drug 0.0042872454448 subsidiary 0.0032154340836 test 0.0032154340836 phase 0.0032154340836 program 0.0032154340836 determining next 0.0032154340836 next step 0.0032154340836 completed 0.0032154340836 dnage 0.0032154340836 step 0.0032154340836 determining next step 0.0032154340836 next 0.0032154340836 …	12	0.124572	-0.7103	0.20858	disease 0.0054377753304 symptom 0.00502477973568 celiac 0.00461178414097 celiac disease 0.00461178414097 child 0.00461178414097 diet 0.0039922907489 gluten 0.00316629955947 vitamin 0.00295980176211 adult 0.00275330396476 free diet 0.0025468061674 free 0.0025468061674 gluten free diet 0.0025468061674 gluten free 0.0025468061674 need 0.00213381057269 almond 0.00192731277533 patient 0.00172081497797…
536.8	Dyspepsia and other specified disorders of function of stomach	0.0510415	2	0.0568828	-0.4535	0.0328098	health 0.0039975399754 emergency 0.00338253382534 foodborne 0.00307503075031 disease 0.00307503075031 food 0.00307503075031 patient 0.00276752767528 cost 0.00276752767528 foodborne disease 0.00215252152522 care 0.00184501845018 health plan 0.00184501845018 plan 0.00184501845018 million 0.00153751537515 pathogen 0.00153751537515 case 0.00153751537515 room 0.00153751537515 emergency room 0.00153751…	3	0.0339559	-0.226933	0.39306	aryx 0.00412007062978 health 0.00412007062978 canada 0.00353148911124 product 0.00353148911124 health canada 0.0029429075927 result 0.0029429075927 study 0.00235432607416 heart 0.00235432607416 phentolamine 0.00235432607416 cash 0.00235432607416 pharma 0.00235432607416 desire 0.00235432607416 drug 0.00235432607416 prolonged 0.00176574455562 sexual 0.00176574455562 safety 0.00176574455562 deal 0.0…	6	0.0622859	-0.412367	0.314938	patient 0.00624024960998 study 0.00517657069919 food 0.00304921287761 surgery 0.00304921287761 symptom 0.00283647709545 kidney_disease 0.00262374131329 ppis 0.00262374131329 researcher 0.00241100553113 hospital 0.00241100553113 ppi 0.00219826974897 user 0.00198553396681 effect 0.00177279818465 chronic 0.00177279818465 intolerance 0.00177279818465 risk 0.00177279818465 diabetes 0.00177279818465 ch…
443.9	Peripheral vascular disease, unspecified	0.0472687	2	0.0568828	0.0386	0.0545886	aspirin 0.00794912559618 stroke 0.00794912559618 patent 0.00635930047695 peripheral_vascular_disease 0.00476947535771 use 0.00476947535771 prevention 0.00476947535771 approved 0.00476947535771 aneurysm 0.00476947535771 technology 0.00476947535771 application 0.00476947535771 treatment 0.00476947535771 stroke prevention 0.00476947535771 bayer 0.00476947535771 committee 0.00476947535771 clinical ap…	2	0.0226372	-0.24695	0.34924	vitamin 0.00436999271668 study 0.00436999271668 risk 0.00291332847779 disease 0.00254916241806 medical 0.00254916241806 peripheral_arterial_disease 0.00218499635834 heart 0.00182083029862 cook 0.00182083029862 difference 0.00182083029862 researcher 0.00182083029862 placebo 0.00145666423889 low 0.00145666423889 cardiovascular_disease 0.00145666423889 woman 0.00145666423889 primary 0.00145666423889…	6	0.0622859	-0.35875	0.0687392	heart 0.00329566854991 risk 0.0030938929244 disease 0.0028921172989 stress 0.00248856604789 stroke 0.00248856604789 billion 0.00248856604789 becton 0.00208501479688 dickinson 0.00208501479688 study 0.00208501479688 parent 0.00208501479688 becton dickinson 0.00208501479688 bard 0.00208501479688 heart disease 0.00168146354587 brilinta 0.00168146354587 patient 0.00168146354587 deal 0.00168146354587 …
427.41	Ventricular fibrillation and flutter	0.0463681	3	0.0853242	-0.187	0.433674	patient 0.00722673893406 device 0.0063233965673 drug 0.0063233965673 heart 0.00542005420054 defibrillator 0.00542005420054 study 0.00496838301716 implanted 0.00316169828365 life 0.00316169828365 arrhythmia 0.00316169828365 rhythm 0.00271002710027 heart rhythm 0.00271002710027 clear 0.00225835591689 saving 0.00225835591689 lenfant 0.00225835591689 reduction 0.00225835591689 cost 0.00225835591689 p…	2	0.0226372	0.126433	0.527121	heart 0.00557275541796 cardiac_arrest 0.00402476780186 blood 0.0030959752322 compression 0.00278637770898 minute 0.00278637770898 resuscitation 0.00247678018576 emergency 0.00247678018576 survival 0.00247678018576 chest 0.00247678018576 chest compression 0.00247678018576 hospital 0.00216718266254 rhythm 0.00185758513932 los 0.00185758513932 bobrow 0.00185758513932 first 0.00185758513932 los angel…	3	0.0311429	-0.6124	0	jude 0.00967232530596 device 0.00611922621398 patient 0.00434267666798 muddy water 0.00375049348598 fox 0.00375049348598 water 0.00375049348598 cardiac 0.00375049348598 bishop 0.00375049348598 muddy 0.00375049348598 bishop fox 0.00375049348598 implant 0.00315831030399 cyber 0.00256612712199 security 0.00256612712199 cardiac implant 0.00256612712199 heart 0.00256612712199 jude cardiac 0.0019739439…
276.6	Fluid overload	0.0453339	1	0.0284414	0	0	heart_failure 0.0073145245559 patient 0.00626959247649 ibopamine 0.00626959247649 drug 0.00417972831766 dopamine 0.00417972831766 help 0.00417972831766 death 0.00417972831766 cell 0.00313479623824 test 0.00313479623824 death patient 0.00313479623824 college 0.00313479623824 patient ibopamine 0.00313479623824 hampton 0.00313479623824 work 0.00313479623824 increase 0.00313479623824 trial 0.00313479…	4	0.0452745	-0.21075	0.243353	suharto 0.00962183933766 lung 0.00380398299396 case 0.0024614007608 indonesia 0.0024614007608 former 0.00201387334974 health 0.00201387334974 inflammation 0.00201387334974 infection 0.00201387334974 general 0.00201387334974 due 0.00201387334974 dropped 0.00201387334974 including 0.00179010964422 hospital 0.00179010964422 thing 0.00179010964422 family 0.00179010964422 doctor 0.00156634593869 medic…	6	0.0622859	-0.65625	0.257156	birth 0.00674451379102 weight 0.00553654117173 zika 0.00463056170727 baby 0.00432856855245 pregnancy 0.00342258908798 study 0.00312059593316 birth weight 0.00312059593316 newborn 0.00281860277834 virus 0.00251660962352 case 0.00251660962352 woman 0.00251660962352 infant 0.00221461646869 researcher 0.00191262331387 defect 0.00191262331387 cdc 0.00191262331387 brain 0.00191262331387 outcome 0.00161…
250.7	Diabetic retinopathy	0.0444334	2	0.0568828	-0.0396	0.566817	diabetes 0.00889801505818 blindness 0.00684462696783 case 0.00479123887748 case blindness 0.0041067761807 cdc 0.0041067761807 massachusetts 0.0041067761807 growth 0.0041067761807 factor 0.0041067761807 cause 0.00342231348392 growth factor 0.00342231348392 loss 0.00273785078713 leading cause 0.00273785078713 caused 0.00273785078713 new case 0.00273785078713 vision loss 0.00273785078713 new case bl…	4	0.0452745	0.0640143	0.553714	diabetes 0.00314551422319 cancer 0.00205142231947 eye 0.00191466083151 blood 0.00177789934354 device 0.00136761487965 researcher 0.00136761487965 folkman 0.00123085339168 nicox 0.00123085339168 diabetic_retinopathy 0.00123085339168 sugar 0.00123085339168 million 0.00123085339168 study 0.00109409190372 produce 0.00109409190372 use 0.00109409190372 thrombogenics 0.00109409190372 blood sugar 0.00109…	3	0.0311429	-0.1738	0.609053	diabetes 0.00289254840088 patient 0.00279393879631 diabetic_retinopathy 0.00249810998258 study 0.00230089077343 drug 0.00230089077343 semaglutide 0.0020050619597 novo 0.00190645235513 type_2_diabetes 0.0016106235414 risk 0.00151201393682 sleep_apnea 0.00151201393682 technology 0.00151201393682 health 0.00141340433225 doctor 0.00141340433225 electronic 0.00131479472767 record 0.00131479472767 nord…
277.51	Lipoprotein disorders	0.0443963	1	0.0284414	0	0	blood 0.00505689001264 pregnancy 0.00442477876106 cell 0.00442477876106 scientist 0.0031605562579 fetal 0.0031605562579 mother 0.0031605562579 genetic 0.0031605562579 kan 0.0031605562579 invasive 0.00252844500632 maternal 0.00252844500632 woman 0.00252844500632 disorder 0.00252844500632 maternal blood 0.00252844500632 test 0.00252844500632 technique 0.00252844500632 screening 0.00252844500632 fet…	1	0.0113186	0	0	million 0.00636066701049 drug 0.00378201822245 sale 0.00326628846484 billion 0.00309437854564 trial 0.00309437854564 patient 0.00309437854564 rose 0.00275055870724 million million 0.00257864878804 treatment 0.00223482894963 amicus 0.00223482894963 expects 0.00206291903043 genzyme 0.00206291903043 rose million 0.00189100911123 rare 0.00189100911123 analyst 0.00189100911123 myozyme 0.00189100911123…	9	0.0934288	-0.0985571	0.540454	drug 0.00570350743252 rare 0.00314366551399 disease 0.00314366551399 china 0.00220056585979 patient 0.00220056585979 treatment 0.00206583733776 market 0.00206583733776 disorder 0.00206583733776 amicus 0.00193110881574 trial 0.00193110881574 genetic 0.00179638029371 european 0.00152692324965 fabry_disease 0.00152692324965 rare disease 0.00139219472762 orphan 0.00139219472762 migalastat 0.001392194…
705.8	Hyperhidrosis	0.0443963	1	0.0284414	-0.7964	0	pesticide 0.00649350649351 agency 0.004329004329 parathion 0.00324675324675 methyl parathion 0.00324675324675 pose 0.00324675324675 pose serious 0.00324675324675 federal 0.00324675324675 methyl 0.00324675324675 consumer 0.00324675324675 health 0.00324675324675 illegally 0.00324675324675 serious 0.00324675324675 warning consumer beware unlicensed 0.0021645021645 illegally sprayed 0.0021645021645 s…	1	0.0113186	-0.3612	0	cymbalta 0.00957592339261 trial 0.00683994528044 lilly 0.00683994528044 patient 0.00683994528044 side effect 0.00410396716826 compared 0.00410396716826 patient cymbalta 0.00410396716826 pain 0.00410396716826 placebo 0.00410396716826 effect 0.00410396716826 side 0.00410396716826 significantly 0.00410396716826 treat 0.00273597811218 cymbalta condition 0.00273597811218 previous trial 0.0027359781121…	9	0.0934288	-0.0967	0.48313	drug 0.00876062870394 sweating 0.00566864210255 trial 0.00412264880186 study 0.00412264880186 revance 0.00334965215151 patient 0.00334965215151 underarm 0.00334965215151 dermira 0.00334965215151 treatment 0.00334965215151 therapy 0.00334965215151 sweat 0.00257665550116 underarm sweating 0.00257665550116 topical 0.00257665550116 excessive 0.00257665550116 late 0.00257665550116 treated 0.0025766555…
288.11	Neutropenia	0.0434958	2	0.0568828	-0.15866	0.462264	amphotec 0.00368890255149 patient 0.00338149400553 sequus 0.00307408545958 study 0.00276667691362 amphotericin 0.00245926836766 panel 0.0021518598217 csf 0.0021518598217 treatment 0.0021518598217 infection 0.0021518598217 fda 0.0021518598217 drug 0.0021518598217 neutropenia 0.00184445127575 cell 0.00184445127575 hormone 0.00184445127575 blood 0.00184445127575 child 0.00184445127575 blood cell 0.0…	1	0.0113186	-0.4588	0	treanda 0.00864397622907 cephalon 0.00594273365748 patient 0.00594273365748 drug 0.00540248514317 compared 0.0032414910859 cll 0.0032414910859 million 0.00270124257158 compared leukemia 0.00270124257158 percent patient 0.00216099405727 cancer 0.00216099405727 percent treanda 0.00216099405727 type 0.00216099405727 sale 0.00216099405727 study 0.00162074554295 give 0.00162074554295 blood 0.001620745…	6	0.0622859	-0.66065	0.221116	patient 0.00526012985946 study 0.00402728692365 drug 0.00328758116216 ibrance 0.003041012575 treatment 0.00279444398784 hospital 0.00230130681351 pfizer 0.00230130681351 condition 0.00230130681351 clinical 0.00205473822635 breast_cancer 0.00180816963919 risk 0.00180816963919 woman 0.00180816963919 abemaciclib 0.00180816963919 received 0.00180816963919 data 0.00180816963919 care 0.00180816963919 o…
634.1	Missed abortion/Hydatidiform mole	0.0425953	3	0.0853242	-0.282083	0.338983	human 0.00243139979159 condition 0.00243139979159 mole 0.00243139979159 melanoma 0.00243139979159 cream 0.00208405696422 skin 0.00208405696422 of_skin_cancer 0.00208405696422 cancer 0.00173671413685 girl 0.00173671413685 hospital 0.00173671413685 skin_cancer 0.00173671413685 wulf 0.00173671413685 medical 0.00173671413685 form 0.00173671413685 face 0.00173671413685 surgical 0.00138937130948 diseas…	1	0.0113186	-0.2787	0.394141	star 0.0114285714286 eye 0.00857142857143 mole 0.00857142857143 mcgregor 0.00857142857143 removed 0.00857142857143 erotic 0.00571428571429 something best 0.00571428571429 promote latest 0.00571428571429 deception 0.00571428571429 promote latest film 0.00571428571429 good something best 0.00571428571429 actor careful 0.00571428571429 removed indeed correct mcgregor 0.00571428571429 scottish actor …	3	0.0311429	-0.6597	0	tattoo 0.00637237863515 skin_cancer 0.00567721005677 skin 0.00567721005677 artist 0.0046344571892 tattoo artist 0.00393928861082 mole 0.00359170432163 task 0.00324412003244 force 0.00324412003244 screening 0.00324412003244 task force 0.00324412003244 melanoma 0.00324412003244 lesion 0.00289653574325 study 0.00254895145406 medical 0.00220136716487 make 0.00220136716487 skin_cancer screening 0.0018…
350.3	Lack of coordination	0.0415611	1	0.0284414	-0.6908	0	boxer 0.00717703349282 brain 0.00637958532695 gene 0.00558213716108 brain damage 0.00478468899522 damage 0.00478468899522 form 0.00398724082935 form gene 0.00239234449761 movement 0.00239234449761 impaired 0.00239234449761 characterised 0.00239234449761 jordan 0.00239234449761 greater 0.00239234449761 study 0.00239234449761 gene form 0.00239234449761 university 0.00239234449761 contact 0.00159489…	3	0.0339559	-0.37356	0.662707	cancer 0.0072157253048 lung 0.00671808907688 lung cancer 0.00572281662105 gene 0.00572281662105 drug 0.00472754416522 pathway 0.0042299079373 tumor 0.0042299079373 patient 0.00273699925355 lung cancer patient 0.00223936302563 linked 0.00223936302563 cancer patient 0.00223936302563 help 0.00223936302563 mutation 0.00174172679771 mtor 0.00174172679771 cell 0.00174172679771 common 0.00174172679771 m…	6	0.0622859	0.218233	0.237897	gene 0.00582218725413 drug 0.00440597954367 disease 0.00440597954367 therapy 0.00393391030685 gene therapy 0.00393391030685 horizon 0.00346184107002 rare 0.00346184107002 treatment 0.00346184107002 pfizer 0.0029897718332 bamboo 0.0029897718332 actimmune 0.0029897718332 million 0.0029897718332 trial 0.00251770259638 therapeutic 0.00204563335956 treatment rare 0.00157356412274 ataxia 0.001573564122…
726.1	Enthesopathy	0.0377882	1	0.0284414	0.4939	0	syndrome 0.00460475825019 rsi 0.00383729854183 disorder 0.00383729854183 problem 0.00306983883346 carpal tunnel 0.00306983883346 rest 0.00306983883346 worker 0.00306983883346 repetitive 0.00306983883346 yassi 0.00306983883346 employer 0.00306983883346 tunnel 0.00306983883346 carpal 0.00306983883346 tunnel syndrome 0.00306983883346 carpal tunnel syndrome 0.00306983883346 hand 0.0023023791251 repet…	2	0.0226372	0	0	drug 0.0107382550336 pfizer 0.00805369127517 million 0.00805369127517 xiaflex 0.00671140939597 another 0.00536912751678 trial 0.00536912751678 phase 0.00402684563758 right 0.00402684563758 curvature 0.00402684563758 expects 0.00402684563758 drug xiaflex 0.00402684563758 another million 0.00402684563758 disease 0.00402684563758 auxilium 0.00402684563758 experimental 0.00402684563758 condition 0.00…	6	0.0622859	-0.07275	0.562128	drug 0.00863284002819 patch 0.00704721634954 effect 0.00387596899225 side effect 0.00334742776603 side 0.00334742776603 technology 0.00334742776603 ibuprofen 0.00334742776603 adhesive 0.00281888653982 skin 0.00281888653982 weve 0.00281888653982 antibiotic 0.00281888653982 tepi 0.0022903453136 warning 0.0022903453136 pain 0.0022903453136 tepi patch 0.0022903453136 polymer 0.0022903453136 lee 0.002…
476	Allergic rhinitis	0.0368877	2	0.0568828	-0.0357333	0.595589	mcneil 0.00635324015248 drug 0.00635324015248 nasalcrom 0.00635324015248 allergic_rhinitis 0.00508259212198 used 0.00508259212198 counter 0.00508259212198 cleared 0.00381194409149 committee 0.00381194409149 application 0.00381194409149 cleared fda 0.00381194409149 solution 0.00381194409149 rhone poulenc rorer 0.00381194409149 new york newsdesk 0.00381194409149 advisory committee 0.00381194409149 …	2	0.0226372	-0.07145	0.317562	pharmaceutical 0.00883002207506 allergic_rhinitis 0.00883002207506 collegium pharmaceutical 0.00883002207506 collegium 0.00883002207506 treatment 0.00883002207506 drug 0.00662251655629 european 0.00662251655629 treatment allergic_rhinitis 0.00662251655629 avamys 0.00662251655629 commission 0.00662251655629 treatment asthma allergic_rhinitis fever 0.00441501103753 asthma 0.00441501103753 trial rpl…	3	0.0311429	-0.4389	0	allergy 0.0165361183638 study 0.00870322019147 therapy 0.00870322019147 therapeutic 0.00870322019147 dose 0.00870322019147 allergy therapeutic 0.00870322019147 stage 0.00609225413403 plc 0.00609225413403 late 0.00609225413403 stage trial 0.00609225413403 expected 0.00609225413403 find 0.00609225413403 trial 0.00609225413403 late stage trial 0.00609225413403 late stage 0.00609225413403 fever 0.006…
599.2	Retention of urine	0.0349529	1	0.0284414	-0.106067	0.183713	men 0.0103734439834 prostate 0.0103734439834 study 0.00829875518672 surgery 0.00829875518672 reduced 0.00829875518672 proscar 0.00829875518672 urinary_retention 0.00829875518672 men treated 0.00622406639004 merck 0.00622406639004 acute urinary_retention 0.00622406639004 acute 0.00622406639004 enlargement 0.00622406639004 analysis 0.00622406639004 prostate surgery 0.00622406639004 prostate enlarge…	4	0.0452745	-0.24865	0.4973	drug 0.0072390910919 fda 0.00422280313694 safety 0.00261411622763 problem 0.00241303036397 tysabri 0.0022119445003 medicine 0.0022119445003 agency 0.00201085863664 lilly 0.00180977277297 patient 0.00180977277297 cymbalta 0.00160868690931 potential 0.00160868690931 health 0.00160868690931 melanoma 0.00160868690931 public 0.00160868690931 skin 0.00160868690931 biogen 0.00160868690931 signal 0.00140…	3	0.0311429	-0.6908	0	parent 0.00782179901377 error 0.0068015643598 child 0.00476109505186 hospital 0.00425097772488 study 0.00425097772488 medical 0.00374086039789 incident 0.00323074307091 safety 0.00323074307091 mistake 0.00323074307091 care 0.00272062574392 researcher 0.00272062574392 pediatrics 0.00272062574392 case 0.00221050841694 doctor 0.00221050841694 often 0.00221050841694 medical error 0.00170039108995 kha…
523.1	Gingivitis	0.0340153	1	0.0284414	0.21075	0.298046	colgate 0.0102040816327 toothpaste 0.0102040816327 fluoride 0.00816326530612 child 0.00612244897959 fluoride toothpaste 0.00612244897959 effect 0.00612244897959 standard 0.00612244897959 triclosan 0.00612244897959 fda 0.00612244897959 gum 0.00612244897959 preventing 0.00612244897959 standard fluoride toothpaste 0.00612244897959 adult 0.00612244897959 approved 0.00612244897959 gingivitis 0.0061224…	1	0.0113186	-0.1531	0	noma 0.00439422473321 disease 0.00376647834275 victim 0.00313873195229 child 0.00251098556183 face 0.00251098556183 africa 0.00251098556183 life 0.00188323917137 sambo 0.00188323917137 zampaligre 0.00188323917137 first 0.00188323917137 poor 0.00188323917137 scourge 0.00188323917137 left 0.00188323917137 piccard 0.00188323917137 almost 0.00125549278092 benign lesion mouth 0.00125549278092 fund 0.0…	6	0.0622859	-0.2151	0.246407	disease 0.00867914293464 health 0.00562788174668 gum 0.00461079468402 study 0.00427176566314 periodontal 0.00413615405479 periodontal disease 0.0037971250339 cancer 0.0035259018172 periodontitis 0.00298345538378 oral 0.0029156495796 risk 0.00284784377543 likely 0.0026444263629 researcher 0.00257662055872 woman 0.00250881475454 gum disease 0.00244100895037 heart 0.00203417412531 inflammation 0.001…
270.1	Disturbances of amino-acid transport	0.0340153	1	0.0284414	-0.4767	0	aspartame 0.00641773628938 cancer 0.00408401400233 brain 0.00291715285881 brain cancer 0.00291715285881 brain_tumor 0.00291715285881 sweetener 0.00291715285881 olney 0.00291715285881 cancer use 0.00233372228705 data 0.00233372228705 brain cancer mid 1980s 0.00175029171529 mid 0.00175029171529 higher 0.00175029171529 low 0.00175029171529 incidence 0.00175029171529 study 0.00175029171529 data brain…	1	0.0113186	0.2023	0	agency 0.0122699386503 kuvan 0.0122699386503 european 0.00920245398773 approval 0.00920245398773 kgaa london 0.00613496932515 recommendation marketing approval 0.00613496932515 treatment hyperphenylalaninaemia patient phenylketonuria 0.00613496932515 biomarin 0.00613496932515 medicine agency backed 0.00613496932515 normally endorsed european 0.00613496932515 submitted 0.00613496932515 merck 0.006…	6	0.0622859	-0.1747	0.560434	albino 0.00661043993618 child 0.00421700478687 albinism 0.00353316617278 senegal 0.0028493275587 sunscreen 0.00250740825165 africa 0.00216548894461 attack 0.00216548894461 part 0.00182356963757 body 0.00182356963757 protect 0.00182356963757 nation 0.00148165033052 charity 0.00148165033052 albino africa 0.00148165033052 tanzania 0.00148165033052 hospital 0.00148165033052 skin_cancer 0.001481650330…
560.4	Other intestinal obstruction	0.0331148	2	0.0568828	0.0928	0.517602	law 0.003861003861 bill 0.002574002574 adhesion 0.002574002574 surgical 0.002574002574 australian 0.002145002145 senate 0.002145002145 incert 0.001716001716 dying 0.001716001716 house 0.001716001716 terminally ill 0.001716001716 terminally 0.001716001716 ill 0.001716001716 medical 0.001716001716 right 0.001716001716 life 0.001716001716 want 0.001716001716 tissue 0.001716001716 position 0.00171600…	1	0.0113186	-0.3595	0	drug 0.00638792102207 relistor 0.00464576074332 approved 0.00348432055749 opioids 0.00348432055749 patient 0.00348432055749 effect 0.00290360046458 pain 0.00290360046458 fda 0.00290360046458 bowel 0.00290360046458 wyeth 0.00290360046458 progenics 0.00290360046458 study 0.00232288037166 use 0.00232288037166 constipation 0.00232288037166 effect opioids 0.00232288037166 first 0.00232288037166 march …	3	0.0311429	-0.296	0	surgery 0.0105374077977 pregnancy 0.00556977269306 bariatric surgery 0.00511816950173 woman 0.00511816950173 bariatric 0.00511816950173 abdominal surgery 0.00376335992774 drug 0.00376335992774 abdominal 0.00376335992774 risk 0.00286015354509 afinitor 0.00286015354509 intestinal_obstruction 0.00240855035376 surgery pregnancy 0.00240855035376 abdominal surgery pregnancy 0.00240855035376 pregnant 0.…
749.1	Cleft palate	0.0331148	2	0.0568828	0.2383	0.173807	operation 0.00230995380092 vietnam 0.00230995380092 smile 0.00188996220076 child 0.00188996220076 work 0.00146997060059 hospital 0.00146997060059 operation smile 0.00146997060059 mission 0.00146997060059 operating 0.00146997060059 suu 0.0012599748005 first 0.0012599748005 american 0.00104997900042 united 0.00104997900042 colombia 0.00104997900042 patient 0.00104997900042 medical 0.00104997900042 …	1	0.0113186	-0.4019	0	defect 0.00350385423966 risk 0.00350385423966 problem 0.00280308339173 woman 0.00280308339173 drug 0.00280308339173 birth 0.00280308339173 obese 0.00245269796776 study 0.0021023125438 fda 0.0021023125438 cellcept 0.0021023125438 obesity 0.0021023125438 health 0.0021023125438 birth defect 0.0021023125438 pregnancy 0.0021023125438 myfortic 0.00175192711983 researcher 0.00175192711983 added 0.001751…	3	0.0311429	-0.5859	0	smoking 0.00441162366932 child 0.00412390908219 study 0.00383619449506 dna 0.00354847990793 researcher 0.00268533614654 age 0.00268533614654 score 0.00268533614654 baby 0.00239762155941 difference 0.00239762155941 birth 0.00210990697228 pregnancy 0.00210990697228 woman 0.00182219238515 patient 0.00182219238515 certain 0.00182219238515 surgery 0.00182219238515 health 0.00182219238515 anxiety 0.001…
315.2	Speech and language disorder	0.0311801	1	0.0284414	-0.35715	0.471749	brain 0.00724637681159 scientist 0.00634057971014 surgery 0.00452898550725 stuttering 0.00452898550725 brain surgery 0.0036231884058 stutterer 0.0036231884058 new scientist 0.0036231884058 magazine 0.0036231884058 piece 0.00271739130435 supposed 0.00271739130435 part brain 0.00271739130435 test 0.00271739130435 part 0.00271739130435 treatment 0.00271739130435 way 0.00271739130435 away 0.002717391…	3	0.0339559	0.203533	0.161114	indevus 0.00176774544466 economy 0.00149578460702 forecast 0.00149578460702 recession 0.00122382376938 price 0.00122382376938 manufacturing 0.00122382376938 drug 0.00122382376938 since 0.00108784335056 still 0.00108784335056 inflation 0.00108784335056 bank 0.000951862931738 next 0.000815882512918 growth 0.000815882512918 median 0.000815882512918 agreement 0.000815882512918 ivanovic 0.000815882512…	3	0.0311429	-0.3182	0	novartis 0.00740153317473 trial 0.00740153317473 patient 0.00740153317473 entresto 0.00660851176315 drug 0.00422944752842 heart_failure 0.00343642611684 sale 0.00343642611684 program 0.00343642611684 medicine 0.00264340470526 clinical 0.00264340470526 entrestos 0.00264340470526 doctor 0.00264340470526 start 0.00264340470526 analyst 0.00264340470526 chief 0.00264340470526 forecast 0.00185038329368…
187.1	Malignant neoplasm of unspecified male genital organ	0.0311801	1	0.0284414	-0.6597	0	cream 0.00517836593786 pain 0.00402761795167 study 0.00345224395857 procedure 0.00287686996548 circumcised 0.00287686996548 circumcision 0.00287686996548 newborn 0.00287686996548 uncircumcised 0.00230149597238 baby 0.00230149597238 child 0.00230149597238 painkiller 0.00230149597238 infant 0.00230149597238 used 0.00230149597238 got 0.00230149597238 develop 0.00172612197929 pacifier 0.0017261219792…	3	0.0339559	0.0481667	0.389769	hpv 0.00743913435528 cervical_cancer 0.00563570784491 cancer 0.00518485121731 virus 0.00383228133454 woman 0.00360685302074 vaccine 0.00293056807935 cause 0.00270513976555 anal 0.00202885482417 cdc 0.00180342651037 nobel 0.00180342651037 screening 0.00157799819657 hpv associated 0.00157799819657 case 0.00157799819657 associated 0.00157799819657 men 0.00157799819657 wart 0.00135256988278 currently…	3	0.0311429	-0.6597	0	vaccine 0.00762300762301 teen 0.0042966042966 hpv 0.0030492030492 vaccination 0.0030492030492 doctor 0.0026334026334 shot 0.0026334026334 disease 0.0026334026334 penis 0.0022176022176 influenza 0.0022176022176 adolescent 0.0022176022176 need 0.0018018018018 cancer 0.0018018018018 dose 0.0018018018018 ranged percent percent ranged 0.0018018018018 massachusetts 0.0018018018018 recommended 0.0018018…
498	Acute bronchospasm	0.0274072	1	0.0284414	-0.4173	0	ingredient 0.00884955752212 label 0.0070796460177 sweetener 0.0070796460177 pharmaceutical 0.00530973451327 diarrhea 0.00530973451327 pediatrics 0.00530973451327 specific 0.00530973451327 inactive 0.00530973451327 inactive ingredient 0.00530973451327 seizure 0.00530973451327 drug 0.00530973451327 counter pharmaceutical product common 0.00353982300885 sweetener ingredient 0.00353982300885 academy …	2	0.0226372	-0.5508	0.104793	virus 0.00520156046814 rsv 0.0047680970958 copd 0.00390117035111 mouse 0.00346770697876 drug 0.00303424360642 child 0.00260078023407 researcher 0.00260078023407 lung 0.00260078023407 lee 0.00216731686173 death 0.00216731686173 patient 0.00216731686173 study 0.00216731686173 risk 0.00216731686173 infected 0.00173385348938 cause 0.00173385348938 wheezing 0.00173385348938 copd patient 0.001733853489…	3	0.0311429	0	0	afrezza 0.00671722643554 sanofi 0.00541711809317 drug 0.00476706392199 mannkind 0.00476706392199 insulin 0.00411700975081 inhaler 0.00411700975081 sale 0.00411700975081 product 0.00346695557963 inhaled 0.00281690140845 million 0.00281690140845 right 0.00216684723727 poor 0.00216684723727 patient 0.00216684723727 analyst 0.00216684723727 poor sale 0.00216684723727 first 0.00216684723727 inhaled in…
571.8	Liver abscess and sequelae of chronic liver disease	0.0236343	1	0.0284414	-0.5574	0	mushroom 0.0115911485774 eating 0.00526870389884 toxin 0.00421496311907 symptom 0.00421496311907 died 0.00421496311907 death 0.00421496311907 old man 0.0031612223393 man 0.0031612223393 death cap mushroom 0.0031612223393 liver 0.0031612223393 cap 0.0031612223393 mccullough 0.0031612223393 death cap 0.0031612223393 eating mushroom 0.0031612223393 cdc 0.0031612223393 old 0.0031612223393 cap mushroo…	1	0.0113186	-0.151833	0.63458	hepatic_encephalopathy 0.00873362445415 treatment 0.00655021834061 rifaximin 0.00655021834061 cause 0.00655021834061 damage 0.00655021834061 disease 0.00655021834061 drug 0.00655021834061 salix 0.00655021834061 status 0.00655021834061 cause damage brain leading 0.00436681222707 blood cause damage 0.00436681222707 tested 0.00436681222707 orphan drug status health 0.00436681222707 orphan 0.00436681…	3	0.0311429	0.7269	0	kannalife 0.00556539337212 cannabis 0.00556539337212 drug 0.00480647609411 million 0.00404755881609 brain 0.00328864153807 market 0.00328864153807 petkanas 0.00328864153807 cte 0.00252972426006 ipo 0.00252972426006 treatment 0.00252972426006 first 0.00252972426006 clinical trial 0.00177080698204 derived 0.00177080698204 data 0.00177080698204 kannalifes 0.00177080698204 become 0.00177080698204 wit…
331	Other cerebral degenerations	0.0236343	1	0.0284414	0	0	cdc 0.00700280112045 child 0.00560224089636 flu 0.00560224089636 chronic 0.00560224089636 disease 0.00560224089636 fukuda 0.00420168067227 season 0.00420168067227 summer 0.00420168067227 health 0.00420168067227 influenza 0.00420168067227 vaccine 0.00420168067227 outbreak 0.00420168067227 facility urged 0.00280112044818 come earlier exact 0.00280112044818 common potential 0.00280112044818 developi…	1	0.0113186	0.3592	0.507986	child 0.00847008999471 crystal 0.00529380624669 gene 0.00476442562202 cell 0.00370566437268 brain 0.00370566437268 treatment 0.00317628374801 therapy 0.00317628374801 disease 0.00317628374801 gene therapy 0.00264690312335 seizure 0.00264690312335 appeared 0.00264690312335 virus 0.00264690312335 caused 0.00211752249868 died 0.00211752249868 start 0.00158814187401 virus carrying corrective 0.001588…	3	0.0311429	-0.15675	0.712751	treatment 0.00360857567395 patient 0.00329017193802 disease 0.00265336446614 drug 0.00233496073021 child 0.00233496073021 cln2 0.00233496073021 ely 0.00233496073021 bowman 0.00233496073021 approval 0.00201655699427 biomarin 0.00201655699427 zhang 0.00169815325833 rare 0.00169815325833 approved 0.00169815325833 parent 0.00169815325833 age 0.00169815325833 carry 0.00137974952239 brineura 0.00137974…
290.3	Other persistent mental disorders due to conditions classified elsewhere	0.0236343	1	0.0284414	0	0	cephalon 0.00920598388953 schering 0.00920598388953 schering plough 0.00805523590334 plough 0.00805523590334 research 0.00460299194476 agreement 0.00460299194476 collaboration 0.00460299194476 spokesman 0.00460299194476 million 0.00460299194476 alzheimer_s_disease 0.00460299194476 research collaboration 0.00345224395857 right 0.00345224395857 including 0.00345224395857 spokesman cephalon 0.003452…	1	0.0113186	0.4404	0	evaluated 0.0144230769231 clinical 0.0144230769231 lx6171 0.0144230769231 lexicon 0.0144230769231 development 0.00961538461538 drug candidate lx6171 cognitive_disorders 0.00961538461538 lx6171 cognitive_disorders completes 0.00961538461538 development plan evaluated clear 0.00961538461538 clear 0.00961538461538 cognitive domain evaluated 0.00961538461538 phase 0.00961538461538 plan 0.009615384615…	3	0.0311429	-0.3612	0	bullying 0.0049109883364 adult 0.00380601596071 study 0.00380601596071 weight 0.00380601596071 birth 0.00380601596071 birth weight 0.00306936771025 born 0.00306936771025 drug 0.00270104358502 low birth weight 0.00270104358502 low birth 0.00270104358502 low 0.00270104358502 alcobra 0.00233271945979 baby 0.00233271945979 age 0.00233271945979 child 0.00233271945979 researcher 0.00233271945979 effect…
284	Aplastic anemia	0.0236343	1	0.0284414	-0.5271	0.36109	gene 0.00980392156863 cancer 0.00571895424837 scientist 0.00408496732026 cause 0.00408496732026 fanconi_anemia 0.00326797385621 rare 0.00326797385621 defect 0.00245098039216 risk 0.00245098039216 andrea 0.00245098039216 screening 0.00245098039216 gene cause 0.00245098039216 faa 0.00245098039216 birth defect 0.00245098039216 learn 0.00245098039216 test 0.00245098039216 identified 0.00245098039216 …	1	0.0113186	-0.1366	0.193182	cancer 0.0111940298507 lung 0.00671641791045 cell 0.00597014925373 cause 0.00522388059701 lung cancer 0.00522388059701 smoke 0.0044776119403 fancd2 0.0044776119403 protein 0.0044776119403 smoking 0.0044776119403 cigarette 0.00373134328358 cigarette smoke 0.00373134328358 study 0.00298507462687 level 0.00223880597015 without 0.00223880597015 damaged dna 0.00223880597015 gene 0.00223880597015 risk …	3	0.0311429	0.5423	0	libya 0.00379247572816 health 0.0028822815534 veteran 0.00242718446602 tripoli 0.00197208737864 water 0.00197208737864 hospital 0.00197208737864 staff 0.00197208737864 nurse 0.00197208737864 shaybi 0.00151699029126 medicine 0.00151699029126 medical 0.00151699029126 exposed 0.00151699029126 benefit 0.00151699029126 base 0.00151699029126 care 0.00151699029126 foreign 0.00151699029126 daughter 0.001…
